# Supplementary material for: Tax preference, financing constraints and enterprise investment efficiency—Experience, of China’s enterprises investment
Source: PLoS One. 2022 Sep 22;17(9):e0274336. doi: 10.1371/journal.pone.0274336 (PMC9499234; doi:10.1371/journal.pone.0274336)
Supplement: S2 Dataset — (XLSX) [file pone.0274336.s002.xlsx]

## Sheet: Sheet1
year	Invt_average	Over_Invt_average	Under_Invt_average
2000	0.0495684	0.0762231	0.0367257
2001	0.0501361	0.0711703	0.0386988
2002	0.0469155	0.0649482	0.0367203
2003	0.0481608	0.0688561	0.0370309
2004	0.0471165	0.0697207	0.0355808
2005	0.044251	0.0656586	0.0333707
2006	0.0438681	0.0669143	0.0326299
2007	0.0539137	0.0775192	0.0413287
2008	0.0505549	0.0715351	0.0390902
2009	0.0482604	0.0732066	0.0359947
2010	0.0486544	0.065768	0.0386081
2011	0.0490822	0.0708854	0.0375365
2012	0.0425423	0.0570877	0.0339038
2013	0.0383977	0.050978	0.0307976
2014	0.0425968	0.0583791	0.0335318
2015	0.0529073	0.0886701	0.0377014
2016	0.0540172	0.0846718	0.039659
2017	0.045125	0.0614781	0.0356438
2018	0.0386372	0.0513637	0.0309649
2019	0.0350864	0.0455495	0.0285323
