# Supplementary material for: Tax preference, financing constraints and enterprise investment efficiency—Experience, of China’s enterprises investment
Source: PLoS One. 2022 Sep 22;17(9):e0274336. doi: 10.1371/journal.pone.0274336 (PMC9499234; doi:10.1371/journal.pone.0274336)
Supplement: S3 Dataset — (XLSX) [file pone.0274336.s003.xlsx]

## Sheet: Sheet1
year	test group	control group
2009	0.041127	0.0503347
2010	0.0431561	0.047396
2011	0.0451014	0.0517523
2012	0.0380819	0.044076
2013	0.0300056	0.0368564
2014	0.0400554	0.0387994
2015	0.0560219	0.0480821
2016	0.0534898	0.0488686
2017	0.0438466	0.0432522
2018	0.0377411	0.0394597
2019	0.0350361	0.0369587
