# Supplementary material for: Tax preference, financing constraints and enterprise investment efficiency—Experience, of China’s enterprises investment
Source: PLoS One. 2022 Sep 22;17(9):e0274336. doi: 10.1371/journal.pone.0274336 (PMC9499234; doi:10.1371/journal.pone.0274336)
Supplement: S4 Dataset — (XLSX) [file pone.0274336.s004.xlsx]

## Sheet: Parallel Trend Test
variable	coefficient	95% lower limit	95% upper limit
Treat_Before5	0.0029712	-0.0032207	0.0091632
Treat_Before4	-0.0037133	-0.0109807	0.0035541
Treat_Before3	0.0054839	-0.0064912	0.0174591
Treat_Before2	-0.0024216	-0.0119987	0.0071554
Treat_Before1	-0.0060145	-0.0160306	0.0040016
Treat_Post	0.0057469	-0.0003209	0.0118148

## Sheet: Dynamic Effects Test
variable	coefficient	95% lower limit	95% upper limit
Treat_Before5	0.004297	-0.0018685	0.0104626
Treat_Before4	-0.0022979	-0.0099198	0.005324
Treat_Before3	0.0069757	-0.0053714	0.0193228
Treat_Before2	-0.0008529	-0.0108972	0.0091914
Treat_Before1	0.0010792	-0.0071843	0.0093427
Treat_Current	0.0097139	0.0028304	0.0165973
Treat_After1	0.0088493	-0.0009768	0.0186754
Treat_After2	0.008651	0.0006814	0.0166206
Treat_After3	0.0071167	0.002741	0.0114925
Treat_After4	0.0077437	-0.0024198	0.0179073
Treat_After5	0.000963	-0.0055546	0.0074807
