# Supplementary material for: Tax preference, financing constraints and enterprise investment efficiency—Experience, of China’s enterprises investment
Source: PLoS One. 2022 Sep 22;17(9):e0274336. doi: 10.1371/journal.pone.0274336 (PMC9499234; doi:10.1371/journal.pone.0274336)
Supplement: S6 Dataset — (XLSX) [file pone.0274336.s006.xlsx]

## Sheet: Sheet1
id	year	lev	tan	cflow	mbra	roa	grow	size	age	Treat	Post	Invt	Over_Invt	Under_Invt	TreatxPost
55	2001	0.622756	0.066079	0.102903	0.597102	0.028157	0.037284	21.0554	5	0	0	0.0140007		0.0140007	0
786	2015	0.41221	0.106963	0.140331	0.6486	0.089367	0.131274	23.3337	18	0	1	0.022258		0.022258	0
300156	2015	0.257075	0.024371	0.034815	0.214497	0.055888	0.096564	21.8675	4	1	1	0.0411999		0.0411999	1
300145	2017	0.300325	0.11897	0.077782	0.62381	0.060816	0.127261	23.0123	7	0	1	0.0206465	0.0206465		0
600793	2006	0.172021	0.007753	0.0889507	0.856333	-0.069642	-0.453749	20.6623	9	0	0	0.0289848		0.0289848	0
587	2002	0.815867	0.01151	-0.0230831	0.742295	-0.080986	-0.183093	20.5998	6	0	0	0.0362692		0.0362692	0
600992	2016	0.366161	0	0.0514633	0.437401	0.009655	0.015474	21.502	12	0	1	0.028575		0.028575	0
2265	2015	0.152705	0.001413	0.0235468	0	-0.04263	-0.067183	20.4625	7	1	1	0.0303257		0.0303257	1
300195	2019	0.475659	0.051906	0.00877744	0.966745	-0.132436	-0.239221	22.3813	8	1	1	0.0140209	0.0140209		1
600529	2004	0.331401	0.008252	-0.00300223	0.771412	0.061671	0.095311	20.9319	2	0	0	0.0381196		0.0381196	0
2397	2012	0.304199	0.0254	0.0005488	0.887101	0.034877	0.050333	21.1987	2	0	0	0.0451624		0.0451624	0
12	2010	0.281125	0.030576	0.189766	0.326482	0.128068	0.236264	23.2466	18	0	0	0.0964502	0.0964502		0
803	2009	0.123743	0.09507	0.00254173	0.271982	0.010712	0.018747	19.2537	11	0	0	0.0247552		0.0247552	0
528	2007	0.10071	0.042763	0.0696977	0.307691	0.132476	0.241181	22.1776	14	1	0	0.0079682	0.0079682		0
300420	2018		0.050376	-0.0373214	0.650826	0.058695	0.082078	21.5129	3	0	1	0.014673		0.014673	0
300045	2012	0	0.167549	0.0206345	0.548605	0.054847	0.059838	20.5267	2	1	0	0.0116757	0.0116757		0
600585	2009	0.39782	0.043785	0.14909	0.580877	0.077668	0.124969	24.5766	7	0	0	0.0767746	0.0767746		0
600873	2016	0.20243	0.046136	0.180096	0.607582	0.062837	0.114789	23.5555	21	0	1	0.0167296		0.0167296	0
600189	2002	0.266198	0.004656	0.176644	0.787642	0.069168	0.08471	21.1347	4	0	0	0.0494975		0.0494975	0
2087	2017	0.404812	0.076456	0.0116577	0.860604	0.032143	0.0895	22.9335	11	0	1	0.0372116	0.0372116		0
300042	2012	0	0.064158	0.00565985	0.86336	0.017838	0.019293	20.6023	2	1	0	0.0246069	0.0246069		0
600439	2019	0.792537	0.039945	0.0301312	0.807805	0.042085	0.073749	22.3379	16	0	1	0.0104774	0.0104774		0
601718	2017	0.0362758	0.144908	-0.0848593	0.772283	0.024126	0.039832	24.1699	7	0	1	0.0030746	0.0030746		0
2598	2018		0.02197	0.0249046	0.55876	0.060029	0.097631	21.0493	7	0	1	0.0010539		0.0010539	0
600587	2011	0.262698	0.03613	-0.0114584	0.369214	0.060257	0.135034	21.3923	9	1	0	0.0114354		0.0114354	0
2599	2016	0.197852	0.047104	0.107819	0.307686	0.026291	0.053275	21.0549	5	0	1	0.03347		0.03347	0
600081	2013	0.249392	0.032313	0.086976	0.625411	0.087215	0.208748	21.6928	16	1	0	0.0679401	0.0679401		0
600866	2005	0.7864	0.067461	0.0343201	0.944453	0.0095	0.014817	21.034	11	0	0	0.0720351		0.0720351	0
600997	2008	0.497333	0.03745	0.139168	0.918735	0.073143	0.171278	23.1856	4	0	0	0.101404	0.101404		0
603985	2019	0.397367	0.044379	0.0144353	0.735071	0.028822	0.047879	21.3908	2	0	1	0.0745343		0.0745343	0
600558	2019	0.383945	0.084559	0.0476092	0.807297	0.028419	0.038884	21.8279	18	0	1	0.0082587		0.0082587	0
568	2012	0	0.018056	0.306982	0.281798	0.291693	0.464905	23.4688	18	0	0	0.0354516		0.0354516	0
2645	2014	0	0.052942	-0.0559939	0.589294	0.012098	0.014577	20.537	3	1	1	0.023537		0.023537	1
600563	2010	0.0323949	0.012408	0.168508	0.226003	0.17982	0.216603	21.0977	8	1	0	0.0030756	0.0030756		0
2689	2016		0.113665	0.00658972	0.321582	0.027814	0.048652	21.6392	4	0	1	0.048868		0.048868	0
600343	2005	0.515027	0.020145	0.027659	0.861549	0.034138	0.052539	20.3129	2	1	0	0.0626089	0.0626089		0
600178	2004	0.0295932	0	0.165945	0.974652	0.042322	0.060536	21.5325	6	1	0	0.0054504	0.0054504		0
625	2015	0.00090514	0.0318	0.0605598	0.69645	0.110973	0.290357	25.2165	18	1	1	0.0071521		0.0071521	1
603055	2019	0.3105	0.037517	0.0741991	0.906246	0.04266	0.073789	22.2476	2	0	1	0.11605	0.11605		0
600898	2015	0	0.000571	-0.109543	0	0.033612	0.063732	20.3615	19	1	1	0.0299179		0.0299179	1
600220	2009	0.712592	0.039973	0.175627	0.532689	0.023939	0.041492	22.4673	10	0	0	0.0399918		0.0399918	0
600485	2014	0.462719	0.002779	0.0618911	0.721061	0.134354	0.178033	23.3776	11	1	1	0.130746		0.130746	1
600107	2007	0.149272	0.090227	0.127354	0.224989	0.021719	0.047902	20.7894	10	0	0	0.0288504		0.0288504	0
601566	2013	0	0.028141	0.107192	0.894813	0.103059	0.118887	22.3745	2	0	0	0.0392588		0.0392588	0
300065	2019	0.425533	0.117783	-0.018143	0.462531	0.045747	0.056416	21.5152	9	1	1	0.0005239		0.0005239	1
2288	2014		0.041643	0.00213877	0.509519	0.003846	0.007594	21.582	5	1	1	0.0432162		0.0432162	1
2594	2016	0.333003	0.061668	-0.0127219	0.853194	0.037775	0.0989	25.7005	5	1	1	0.0279553	0.0279553		1
600381	2018		0.056467	-0.0755365	0.712147	0.028189	0.028812	21.6134	17	0	1	0.0278872		0.0278872	0
807	2019	0.488892	0.067116	0.0930766	0.979567	0.013775	0.043362	24.4016	21	0	1	0.0376268	0.0376268		0
625	2019	0.00530671	0.053368	0.0397651	1.01048	-0.027138	-0.060298	25.3043	22	1	1	0.0121079	0.0121079		1
300193	2017		0.010137	0.0785641	0.669949	0.055756	0.064344	21.6925	6	0	1	0.0329281		0.0329281	0
2228	2016		0.098672	0.0642277	0.613176	0.080886	0.215625	22.415	8	0	1	0.117933	0.117933		0
799	2002	0.502203	0.025328	0.0885589	0.874834	-0.063342	-0.126336	21.5469	5	0	0	0.0326837		0.0326837	0
300161	2018	0.446055	0.030365	0.0540679	0.891786	0.004308	0.007644	21.6292	7	0	1	0.0238365		0.0238365	0
2149	2013	0.328977	0.053918	0.0192813	0.68865	0.018649	0.049159	21.7467	6	0	0	0.0530366		0.0530366	0
2172	2019	0.572013	0.029852	-0.0988786	0.813563	-0.089678	-0.394761	22.5713	12	0	1	0.0900739		0.0900739	0
338	2011	0.0580082	0.018775	0.0967215	0.862871	0.10269	0.218664	24.843	4	1	0	0.0127805		0.0127805	0
2079	2019		0.010385	0.085209	0.250533	0.061308	0.072763	21.5314	13	1	1	0.0033645		0.0033645	1
2702	2018		0.014545	0.0666747	0.60965	0.030244	0.043385	20.8663	6	0	1	0.0201087		0.0201087	0
600321	2007	0.837012	0.035705	-0.052812	0.689349	0.037449	0.052076	21.2008	6	0	0	0.0451604		0.0451604	0
600802	2012	0.577957	0.072527	-0.0191208	0.828058	0.005971	0.013754	22.192	18	0	0	0.0400774	0.0400774		0
600152	2002	0.615969	0.02215	0.117538	0.763938	0.037717	0.066405	20.9749	4	0	0	0.195048	0.195048		0
541	2008	0	0.067662	0.0445762	0.778043	0.079655	0.085633	21.7636	15	0	0	0.0275429		0.0275429	0
600326	2017	0.477441	0.033522	0.0644977	0.617442	0.068545	0.158913	22.8573	16	0	1	0.0722947		0.0722947	0
2358	2017		0.017727	-0.0208213	0.494665	0.051491	0.089895	22.8691	7	0	1	0.0177765	0.0177765		0
933	2007	0.663159	0.018333	0.11596	0.444566	0.099662	0.329739	23.1515	8	0	0	0.0622482	0.0622482		0
825	2016	0.446571	0.00297	0.105447	1.00954	0.014077	0.044176	25.008	18	0	1	0.0159951		0.0159951	0
600808	2012	0.38994	0.025831	0.0735759	1.10718	-0.05	-0.14897	25.0541	18	0	0	0.0064945	0.0064945		0
973	2002	0.677207	0.052861	0.0923896	0.846042	0.047165	0.095126	21.6386	2	0	0	0.0921855	0.0921855		0
603508	2019		0.020911	0.108673	0.463639	0.161711	0.182068	22.3273	4	1	1	0.0919988	0.0919988		1
600808	2006	0.468237	0.027655	0.0963262	0.980808	0.042567	0.114253	24.7277	12	0	0	0.222699	0.222699		0
550	2005	0.0806739	0.031652	0.21658	0.940882	0.110793	0.172724	22.2631	12	1	0	0.0048702	0.0048702		0
2382	2016	0	0.049131	0.103292	0.257038	0.113623	0.138705	21.1851	6	1	1	0.0300836	0.0300836		1
600429	2014	0.463758	0.119562	0.0166354	0.406305	0.009897	0.02424	22.1536	11	0	1	0.0464117	0.0464117		0
2066	2013	0.581524	0.059932	0.00622992	0.930335	-0.033467	-0.111245	21.8513	7	0	0	0.0284968		0.0284968	0
2385	2014	0.206625	0.067308	0.0803196	0.52911	0.076882	0.128825	23.0794	4	0	1	0.0336923		0.0336923	0
2064	2019	0.340144	0.033178	0.167955	0.710555	0.108442	0.237078	23.555	13	0	1	0.0761186	0.0761186		0
935	2013	0.214168	0.059681	0.0742712	1.00034	0.040954	0.05742	22.2956	14	0	0	0.0564408		0.0564408	0
404	2010	0.180663	0.042214	0.0367072	0.713212	0.021469	0.086717	22.002	14	0	0	0.0223752	0.0223752		0
2309	2011	0.509358	0.029808	-0.0962548	0.901559	0.029574	0.082316	22.7394	2	0	0	0.36345	0.36345		0
2489	2014	0.353311	0.051604	-0.0368905	0.683444	0.057224	0.09822	22.4528	4	0	1	0.0365123		0.0365123	0
600262	2002	0.514247	0.027739	0.0458717	0.746451	0.033432	0.050549	20.5831	2	1	0	0.0429383	0.0429383		0
600177	2016	0.775223	0.004938	0.00512494	0.85085	0.057694	0.161079	24.8808	18	0	1	0.0012587	0.0012587		0
600444	2006	0.789358	0.047945	0.0221509	0.895831	0.015353	0.037275	20.4619	2	0	0	0.0245095		0.0245095	0
2193	2011	0.491876	0.046312	0.0376694	0.660305	0.006164	0.016761	21.3213	4	0	0	0.0357629		0.0357629	0
981	2017	0.330504	0.054562	0.0264054	0.801368	0.037862	0.0898	24.5061	17	1	1	0.0295071	0.0295071		1
2009	2013	0.387825	0.053847	0.0334125	0.745899	0.009267	0.024141	22.0896	9	0	0	0.0030991	0.0030991		0
949	2003	0.564692	0.000125	0.112402	0.71624	0.089981	0.154702	21.4869	4	0	0	0.144613	0.144613		0
300092	2013	0.216449	0.038865	-0.0142461	0.773748	-0.041845	-0.062745	20.4706	3	1	0	0.0457657		0.0457657	0
600835	2018		0.010766	0.00559838	0.96824	0.063447	0.162664	24.2396	24	0	1	0.0197093		0.0197093	0
2254	2017		0.016234	0.117365	0.347409	0.040759	0.048763	21.6861	9	0	1	0.0575218		0.0575218	0
972	2010	0.796548	0.025238	-0.0775789	0.529183	-0.063919	-0.254428	22.4319	10	0	0	0.0479304		0.0479304	0
603336	2019		0.053436	0.0233503	0.325429	0.072978	0.090363	20.8028	3	0	1	0.0256213	0.0256213		0
600493	2008	0.858521	0.044069	0.0893265	1.00265	0.004501	0.00904	20.8137	4	0	0	0.0640116		0.0640116	0
600151	2014	0.360054	0.02572	0.0311381	0.532959	0.005492	0.012648	22.8908	16	1	1	0.129877	0.129877		1
600298	2009	0.413515	0.036751	0.10625	0.252814	0.12787	0.250075	21.5737	9	0	0	0.0334622		0.0334622	0
2420	2017	0.261778	0.038184	0.005836	0.8215	-0.116593	-0.402363	22.1405	7	0	1	0.0329093		0.0329093	0
600517	2007	0.184085	0.002352	0.0702612	0.139191	0.153402	0.241627	20.9627	4	0	0	0.0845842		0.0845842	0
300140	2019	0.466151	0.028491	-0.0621452	0.785797	-0.00355	-0.009523	22.5871	9	1	1	0.0147262		0.0147262	1
600872	2007	0.408148	0.026549	0.0418926	0.43837	0.033588	0.055056	21.6604	12	0	0	0.0643721		0.0643721	0
2481	2016		0	0.0902644	0.358341	0.011381	0.019419	22.2134	6	0	1	0.0569232		0.0569232	0
300156	2014	0.396138	0.060856	0.110762	0	0.00849	0.013516	21.6141	3	1	1	0.014093	0.014093		1
2179	2016	0.165411	0.026314	0.0271449	0.330542	0.091246	0.16835	22.8645	9	1	1	0.0303394		0.0303394	1
600873	2002	0.598617	0.100031	0.0338497	0.618947	-0.042637	-0.094292	19.8874	7	0	0	0.0186965	0.0186965		0
726	2009	0.53188	0.036325	0.157354	0.616518	0.095785	0.144171	22.5643	9	0	0	0.0379247		0.0379247	0
2035	2006	0.278057	0.094124	0.125112	0.785797	0.035248	0.089817	20.5354	2	0	0	0.201904	0.201904		0
600055	2017		0.02404	-0.0334675	0.278049	0.043546	0.053162	21.5656	20	1	1	0.005892		0.005892	1
2585	2019		0.016899	0.118513	1.23671	0.019286	0.022697	22.92	8	0	1	0.0110065		0.0110065	0
600117	2008	0.517228	0.029438	0.040826	0.996576	0.034659	0.118436	23.0545	11	0	0	0.0315112		0.0315112	0
786	2019	0.262324	0.094785	0.0924818	0.429968	0.021273	0.031397	23.7896	22	0	1	0.0940098	0.0940098		0
600063	2007	0.503017	0.001274	0.0390626	0.775176	0.01736	0.029455	22.2653	10	0	0	0.0400762		0.0400762	0
600213	2002	0.201654	0.002317	-0.0962921	0.81083	0.019298	0.034551	20.8691	3	1	0	0.0371819		0.0371819	0
300260	2017	0.458823	0.042688	0.0341869	0	0.018626	0.031276	20.8649	6	0	1	0.0302434		0.0302434	0
300065	2013	0.16842	0.060123	-0.017551	0.57138	0.020007	0.024875	20.5429	3	1	0	0.0145554		0.0145554	0
600690	2012	0.0337835	0.011363	0.111068	0.707379	0.087759	0.282677	24.629	19	0	0	0.0158999		0.0158999	0
799	2001	0.247736	0.027991	0.090891	0.773019	0.048518	0.080521	21.4994	4	0	0	0.0216872		0.0216872	0
2049	2007	0.188489	0.028604	0.0849738	0.522713	0.067424	0.083417	19.9869	2	1	0	0.0994632	0.0994632		0
959	2012	0.57901	0.037867	0.0204345	0.991034	-0.03317	-0.068551	23.5032	13	0	0	0.044075		0.044075	0
600435	2012	0.276206	0.161784	0.0787974	0.497902	0.010579	0.015368	22.0123	9	1	0	0.0278139		0.0278139	0
2067	2014	0.596845	0.034826	0.0793351	0.862986	0.000547	0.001057	22.4829	8	0	1	0.0872191	0.0872191		0
572	2018		0.100565	0.0426743	1.24708	-0.198401	-0.393535	23.162	24	1	1	0.0214244	0.0214244		1
600356	2013	0.511733	0.094968	0.0661703	1.053	0.027922	0.047721	21.702	12	0	0	0.0685989		0.0685989	0
600182	2015	0.384452	0.007901	0.221231	0.50245	0.141715	0.214394	21.7746	16	0	1	0.0411764		0.0411764	0
2618	2013	0.908869	0.0561	0.0575931	0.520742	0.025724	0.034724	21.435	2	1	0	0.044407	0.044407		0
600801	2005	0.629728	0.083955	0.082369	1.1072	0.01157	0.036635	22.5329	11	0	0	0.0721351	0.0721351		0
2595	2013	0.0236488	0.054262	0.0925979	0.473971	0.127777	0.140232	21.627	2	1	0	0.0573018	0.0573018		0
600060	2019	0.185026	0.034536	0.0609541	1.07608	0.027563	0.049604	24.1	22	1	1	0.0172211		0.0172211	1
600869	2015	0.431812	0.037124	0.104958	0.4749	0.034286	0.1036	23.3006	20	0	1	0.0837328		0.0837328	0
2141	2013	0.689471	0.005644	0.0323553	0.414128	0.013855	0.027443	20.3339	6	0	0	0.02862		0.02862	0
2404	2015	0.538615	0.022246	0.0779837	0.392472	0.030927	0.048735	21.46	5	0	1	0.0391392		0.0391392	0
600150	2009	0.326913	0.036293	0.0833946	0.749762	0.059643	0.16739	24.4852	11	1	0	0.0145642		0.0145642	0
887	2003	0.20146	0.038205	-0.074847	0.915015	0.006941	0.016876	21.405	5	0	0	0.0574839		0.0574839	0
600107	2009	0.122144	0.056988	0.0563495	0.288248	0.01644	0.043065	21.1278	12	0	0	0.0226317		0.0226317	0
300049	2019	0.0669134	0.194812	0.113867	0.852913	0.044496	0.064533	21.5343	9	1	1	0.0100769		0.0100769	1
601599	2015	0.382479	0.021006	0.0540028	0.328847	0.037284	0.077654	21.9774	4	0	1	0.0390194		0.0390194	0
977	2014	0.589529	0.055935	-0.0742872	0.275866	0.056955	0.145071	22.5064	14	1	1	0.0631516		0.0631516	1
600130	2013	0	0.014282	0.0854778	0.356238	0.062794	0.082464	20.8024	13	1	0	0.0381353		0.0381353	0
601992	2014	0.231819	0.03438	-0.0532149	0.935484	0.023417	0.074736	25.4741	3	0	1	0.0407014		0.0407014	0
60	2014	0.557628	0.243917	0.060455	0.521656	0.038741	0.084365	23.3776	17	0	1	0.0094264	0.0094264		0
600074	2006	0.711412	0.062265	-0.0720042	0.96762	0.001403	0.004869	22.3312	9	1	0	0.005113	0.005113		0
600363	2007	0.331798	0.032982	0.0478503	0.524793	0.067455	0.116046	21.2404	6	1	0	0.0398688		0.0398688	0
300224	2015	0	0.030899	0.0391933	0.252636	0.05451	0.076356	21.8011	4	0	1	0.0232278		0.0232278	0
600405	2008	0.240421	0.009663	-0.0353648	0.596553	0.006479	0.014383	20.4928	4	1	0	0.0615372		0.0615372	0
856	2013	0.29142	0.085028	-0.0066342	0.855773	0.007587	0.027427	21.4654	15	1	0	0.0181884		0.0181884	0
800	2010	0	0.022819	0.132564	0.5398	0.107428	0.216989	23.5954	13	1	0	0.0179339		0.0179339	0
2567	2014	0.561934	0.065006	0.0589697	0.693819	0.037171	0.06847	22.0207	3	0	1	0.137938	0.137938		0
488	2015	0.492974	0.018762	-0.124694	1.0267	0.012544	0.056662	25.0795	15	0	1	0.0039974		0.0039974	0
2415	2015	0.14088	0.011321	0.106105	0.244753	0.194033	0.304828	24.135	5	1	1	0.0032366		0.0032366	1
600835	2008	0.083036	0.021969	0.0492982	0.980428	0.092308	0.156118	23.0724	14	0	0	0.0202688		0.0202688	0
600331	2010	0.8559	0.042507	-0.075583	0.424583	-0.024695	-0.125283	23.0565	9	0	0	0.0445948		0.0445948	0
601369	2013	0.00353996	0.013054	0.0118234	0.760074	0.062838	0.146173	23.4055	3	0	0	0.0349932		0.0349932	0
600882	2008	0.703872	0.11393	0.109649	0.885307	-0.054478	-0.217392	21.2663	13	0	0	0.0279781		0.0279781	0
400	2007	0.553616	0.00755	0.0506677	0	0.035273	0.070498	22.2609	10	0	0	0.0505188		0.0505188	0
300124	2017		0.033139	0.0543464	0.224759	0.120631	0.190616	22.9257	7	0	1	0.0251091		0.0251091	0
601233	2013	0.512986	0.031799	0.0154384	1.04698	0.00642	0.014016	23.4583	2	0	0	0.0308581	0.0308581		0
600493	2019	0.561759	0.115745	0.00847194	0.683935	0.015372	0.034933	21.247	15	0	1	0.0901719	0.0901719		0
600724	2004	0.565215	0.010132	0.105221	0.686157	0.088593	0.170274	21.2464	8	0	0	0.0046457		0.0046457	0
404	2001	0.6133	0	0.0221692	0.720905	0.001024	0.00181	20.8592	5	0	0	0.0192978		0.0192978	0
801	2017		0.008193	-0.0346278	0.589079	0.000163	0.000344	22.3318	19	1	1	0.0238136		0.0238136	1
559	2002	0.369706	0.013379	0.107541	0.829225	0.063352	0.099487	21.6399	8	1	0	0.0411215	0.0411215		0
300159	2017	0.504532	0.040961	-0.0127185	0	0.043876	0.062131	22.9164	6	1	1	0.0677604	0.0677604		1
600237	2005	0.750472	0.036855	0.0327574	0.953034	0.022115	0.044959	20.9023	5	1	0	0.0089617	0.0089617		0
2921	2019	0.319533	0.055269	0.0490644	0.73128	0.036311	0.065007	20.9528	2	0	1	0.0332862		0.0332862	0
600519	2014	0.00592263	0.054387	0.19177	0.290053	0.24698	0.294141	24.911	13	0	1	0.0047953	0.0047953		0
300303	2018		0.04271	0.023043	0.760625	0.047023	0.078721	21.9025	6	1	1	0.0055622		0.0055622	1
600038	2004	0	0.000223	0.0619145	0.732751	0.046169	0.069926	21.2458	4	1	0	0.0376946		0.0376946	0
530	2012	0.028715	0.056446	-0.0227636	0.961582	0.042913	0.065997	21.8007	19	0	0	0.0124761		0.0124761	0
600689	2002	0.523855	0.001698	-0.0348395	0.745092	-0.000418	-0.001032	21.039	9	0	0	0.0468767		0.0468767	0
2486	2018		0.009397	-0.00964865	0.332943	0.016002	0.018681	20.8287	8	0	1	0.0061043		0.0061043	0
703	2018	0.620756	0.016876	0.0280855	0.895907	0.037626	0.100752	24.8113	21	0	1	0.205268	0.205268		0
300241	2018	0.19073	0.034689	0.0772314	0.743425	0.035249	0.063551	21.6039	7	1	1	0.0074447		0.0074447	1
761	2008	0.290364	0	0.131183	1.04232	0.005045	0.010431	24.2113	10	0	0	0.0005623		0.0005623	0
600745	2018		0.027206	0.193124	0.635093	0.004258	0.019336	23.5531	22	1	1	0.0738248		0.0738248	1
2288	2011	0.634888	0.026448	-0.00233455	0.649929	0.045932	0.084221	20.704	2	1	0	0.0387889		0.0387889	0
2622	2015	0.741346	0.042497	0.0121149	0	0.066854	0.078313	21.0246	4	0	1	0.0879827		0.0879827	0
2144	2011	0.167342	0.027104	-0.00653823	0.725365	0.048348	0.06395	21.1002	4	0	0	0.0259953	0.0259953		0
2273	2015	0	0.08092	0.0688115	0.200898	0.049374	0.056139	21.8501	7	1	1	0.0066171		0.0066171	1
600192	2007	0.52707	0.050596	-0.0188326	0.587771	0.030036	0.064255	21.5663	9	0	0	0.0086407		0.0086407	0
300112	2016		0.056111	0.083254	0.344661	0.029629	0.03708	20.6604	6	1	1	0.0732202		0.0732202	1
2519	2014	0	0.058238	0.0563213	0.688006	0.051461	0.062056	21.591	4	1	1	0.0470659		0.0470659	1
709	2000	0.481369	0	0.103849	0.898844	0.057777	0.110634	23.0511	3	0	0	0.0097259	0.0097259		0
2650	2016		0.030276	0.127364	0.361044	0.052655	0.076936	21.7708	4	0	1	0.0165719	0.0165719		0
600408	2013	0.546567	0.022944	0.0497897	1.01613	-0.047413	-0.12643	22.7474	10	0	0	0.0447344		0.0447344	0
300276	2016		0.086187	0.0363556	0	0.016732	0.026233	20.6935	5	1	1	0.0477499	0.0477499		1
600516	2017		0.034396	0.247901	0.259321	0.284687	0.389672	23.3589	15	0	1	0.0347281		0.0347281	0
601002	2009	0.392437	0.0128	0.0565409	0.670199	-0.008007	-0.01474	21.9315	2	0	0	0.0016297		0.0016297	0
2553	2019		0.01046	0.0874485	0.494653	0.053708	0.061473	20.4824	8	0	1	0.0245619		0.0245619	0
600251	2005	0.347256	0.004904	0.0301282	0.874458	0.015932	0.034306	20.6732	2	0	0	0.131117		0.131117	0
2486	2014	0.306177	0.030507	0.042128	0.411293	0.014171	0.022399	21.23	4	0	1	0.110663	0.110663		0
600066	2015	0	0.048558	0.1994	0.487502	0.119038	0.277269	24.1291	18	1	1	0.0425939		0.0425939	1
2877	2019		0.038251	0.0153362	0.554886	0.052843	0.094189	21.006	2	1	1	0.0083621	0.0083621		1
2446	2015	0.0457263	0.013966	0.0132678	0.353364	0.041324	0.052713	21.8001	5	1	1	0.0682264		0.0682264	1
600468	2008	0.272945	0.055383	0.0532271	0.580223	0.03081	0.047821	20.5358	7	0	0	0.0452659		0.0452659	0
2507	2012	0	0.014739	0.135694	0.561139	0.112605	0.132802	20.8393	2	0	0	0.0384603		0.0384603	0
603615	2019		0.030047	0.0895713	0.845421	0.044122	0.049979	21.168	2	0	1	0.0067581	0.0067581		0
2585	2013	0.0397396	0.024535	0.00548328	0.937625	0.021515	0.024559	22.1547	2	0	0	0.0831905		0.0831905	0
400	2010	0.300053	0.011249	0.0297669	0.456116	0.042959	0.089641	22.4733	13	0	0	0.0333805	0.0333805		0
2110	2011	0.502404	0.000777	0.0571757	0.914534	0.028073	0.0856	22.9229	4	0	0	0.0249309		0.0249309	0
2023	2013	0.445358	0.061514	0.0806441	0.39756	0.050782	0.074417	21.5815	9	1	0	0.0469638	0.0469638		0
603663	2019	0.467394	0.070168	0.0576862	0.345936	0.103828	0.188801	20.7585	3	0	1	0.0094447	0.0094447		0
300345	2015	0.60808	0.037685	-0.0180698	0.218255	0.023201	0.029535	20.7943	3	0	1	0.0272558		0.0272558	0
2139	2013	0.0824426	0.059862	0.103939	0.449968	0.043896	0.076066	20.6088	6	0	0	0.0168529		0.0168529	0
2587	2013	0	0.032259	0.0826042	0.457892	0.071709	0.085659	20.3245	2	1	0	0.0142369		0.0142369	0
2003	2016		0.065153	0.125133	0.446634	0.117215	0.138799	21.7071	12	0	1	0.0494869	0.0494869		0
603801	2019		0.044063	0.111256	0.648402	0.106427	0.170762	21.8532	2	0	1	0.0010351		0.0010351	0
760	2014	0.178281	0.033761	-0.0317548	0.539469	0.004053	0.006173	21.611	17	1	1	0.0800128		0.0800128	1
601766	2019	0.0583778	0.04175	0.0587387	0.912462	0.036039	0.087035	26.6728	11	1	1	0.0033758		0.0033758	1
752	2018		0.004606	0.0953817	0.480506	-0.335339	-0.613389	20.8563	21	0	1	0.0240712		0.0240712	0
600143	2009	0.304614	0.049105	0.0459827	0.596823	0.035697	0.085654	22.8019	5	0	0	0.0089763		0.0089763	0
300353	2016	0.239866	0.034508	0.0166678	0.486337	0.047572	0.057534	21.6546	4	1	1	0.0430678		0.0430678	1
300175	2017		0.009137	0.133287	0.254572	0.04407	0.047795	20.6163	6	0	1	0.045448		0.045448	0
600345	2018		0.01561	-0.0191646	0.446173	0.114581	0.121432	21.4241	18	1	1	0.0355798		0.0355798	1
600435	2016	0.20209	0.101498	-0.0781281	0.219546	0.02763	0.049822	22.2763	13	1	1	0.033861		0.033861	1
600199	2019		0.075448	-0.0480057	0.77317	-0.055917	-0.071927	22.0163	21	0	1	0.0110731		0.0110731	0
595	2004	0.504477	0.007822	0.0569402	0.878824	0.005401	0.014046	20.6503	8	0	0	0.0238418		0.0238418	0
2233	2017		0.066931	0.0971656	0.707307	0.073702	0.088141	23.0049	9	0	1	0.0015502	0.0015502		0
600962	2011	0.985364	0.020625	0.0485591	0.681263	0.035076	0.065248	21.4495	7	0	0	0.0381889		0.0381889	0
600745	2017		0.038938	0.1277	0.446665	0.030677	0.091343	23.1134	21	1	1	0.0105093	0.0105093		1
300163	2013	0	0.075499	0.079678	0.650275	0.031456	0.033279	20.3605	2	0	0	0.0174488		0.0174488	0
600841	2008	0	0.017661	0.0406344	1.07271	0.000734	0.001079	21.7647	14	0	0	0.0241665	0.0241665		0
2144	2016	0.242926	0.021577	0.0676315	0.542454	0.048885	0.059147	21.4434	9	0	1	0.0250138		0.0250138	0
600818	2017		0.12327	-0.0431627	0	0.02127	0.032528	20.7762	23	1	1	0.0004996		0.0004996	1
600584	2009	0.525149	0.026466	0.0454671	0.500788	0.007007	0.018668	22.2818	6	1	0	0.0555138		0.0555138	0
59	2009	0.795818	0.029736	0.0178247	0.784082	0.009402	0.031623	23.8168	12	0	0	0.110607	0.110607		0
600685	2017	0.335851	0.04268	-0.0191862	0	0.002279	0.008424	24.511	24	1	1	0.0100503		0.0100503	1
925	2014	0.314952	0.206526	0.0747226	0.393508	0.003543	0.013562	21.9916	15	1	1	0.0256712	0.0256712		1
600810	2008	0.506606	0.017189	0.0845465	1.05358	-0.025412	-0.059367	22.5774	14	0	0	0.0683487		0.0683487	0
901	2017	0.105226	0.05494	0.0575562	0.548822	0.028925	0.045544	22.559	18	1	1	0.121577		0.121577	1
603019	2017	0.467097	0.035928	0.00415744	0.310118	0.032383	0.095099	23.0346	3	1	1	0.0250746	0.0250746		1
2029	2018		0.039234	0.0354505	1.14704	0.042427	0.062815	22.8741	14	0	1	0.0106324		0.0106324	0
600585	2012	0.181793	0.058388	0.131492	0.713358	0.073834	0.126274	25.1952	10	0	0	0.0120127	0.0120127		0
300105	2012	0.00791644	0.011007	0.0360816	0.696054	0.08518	0.113813	21.6438	2	0	0	0.0325091		0.0325091	0
600478	2009	0.522474	0.171537	0.0671077	0.343242	0.007914	0.018715	21.1456	6	0	0	0.170291	0.170291		0
603678	2017	0.401925	0.028521	0.0260207	0.385774	0.068969	0.089481	21.9213	2	1	1	0.038317		0.038317	1
600558	2004	0.302772	0.058195	0.0172435	0.947051	0.036573	0.062098	20.763	3	0	0	0.020957		0.020957	0
2452	2012	0.0351268	0.039691	-0.0355342	0.883931	0.038732	0.046692	20.9596	2	0	0	0.0455922		0.0455922	0
600849	2005	0.552192	0.011554	0.0114494	1.01452	0.011199	0.035597	22.5758	11	0	0	0.00151		0.00151	0
2501	2016	0.693458	0.049153	0.0583672	0.687996	0.045517	0.12053	23.2156	6	0	1	0.116554	0.116554		0
600290	2002	0.718341	0.147906	0.0125058	0.446332	0.020974	0.045849	19.9995	2	0	0	0.0376971		0.0376971	0
850	2004	0.865576	0.000463	0.107685	0.88646	0.015922	0.027681	21.3025	6	0	0	0.0466337		0.0466337	0
600478	2010	0.33586	0.142135	0.0294558	0.469103	0.008519	0.015147	21.4861	7	0	0	0.0517547		0.0517547	0
629	2006	0.236347	0	0.0549931	0.948371	0.041183	0.094323	23.7343	10	0	0	0.15339	0.15339		0
300195	2013	0.030313	0.027448	0.0275196	0.63502	0.092961	0.103972	21.1663	2	1	0	0.0222376	0.0222376		0
600666	2004	0.582038	0.064626	-0.0910054	0.81712	0.019332	0.04857	20.4134	11	1	0	0.0129371	0.0129371		0
2428	2012	0.70196	0.061544	-0.131172	0.349182	0.055454	0.067783	21.2809	2	0	0	0.0595879	0.0595879		0
2528	2012	0	0.023846	0.0344219	0.942647	0.005468	0.006099	21.6242	2	1	0	0.0968876	0.0968876		0
603198	2018		0.019767	0.138878	0.480505	0.121363	0.179336	22.5829	3	0	1	0.0055517	0.0055517		0
600775	2005	0.591673	0.002446	0.0690125	0.938189	0.034777	0.070806	21.6944	9	1	0	0.0286365		0.0286365	0
600493	2006	0.565781	0.06088	0.122016	0.95125	0.057647	0.086386	20.546	2	0	0	0.0753529	0.0753529		0
789	2017		0.087882	0.189863	0.822019	0.100552	0.181732	22.8484	20	0	1	0.0207512		0.0207512	0
806	2009	0.63021	0.079205	-0.0647911	0.498033	0.015057	0.037419	21.8236	11	0	0	0.0642159		0.0642159	0
659	2011	0.547473	0.028673	0.0717205	0.800621	0.012263	0.024788	22.509	15	0	0	0.0199782		0.0199782	0
300153	2013	0	0.018771	0.0595173	0.672509	0.018689	0.021804	20.7973	3	0	0	0.0080602		0.0080602	0
603158	2019	0.408177	0.072496	0.0435932	0.540584	0.055296	0.107215	21.6206	4	1	1	0.11253	0.11253		1
2108	2019	0.557664	0.049137	0.0395183	0.685454	0.033324	0.047138	22.2826	12	0	1	0.0234415		0.0234415	0
2233	2019		0.056043	0.176797	0.69745	0.147582	0.177121	23.1873	11	0	1	0.0470667	0.0470667		0
603609	2016	0.557936	0.044672	0.0396434	0.580351	0.089524	0.139346	22.366	2	0	1	0.0484264	0.0484264		0
600189	2006	0.362334	0.007335	0.0772455	0.777669	0.028563	0.050124	21.6013	8	0	0	0.0154658		0.0154658	0
600811	2007	0.561649	0.027056	-0.0157244	0.392364	0.011734	0.021139	22.8366	13	0	0	0.0389812		0.0389812	0
300246	2014	0	0.080375	0.0815224	0.210742	0.067835	0.08227	20.0674	3	1	1	0.0139375	0.0139375		1
2295	2014	0.809594	0.038682	0.0474175	0.566838	-0.042967	-0.071305	20.9882	5	0	1	0.043357		0.043357	0
600469	2005	0.550402	0.000776	0.0598419	0.932988	0.04243	0.14075	21.7219	2	0	0	0.092889		0.092889	0
600321	2009	0.847739	0.101558	0.0989407	0.754566	0.016308	0.033436	21.6184	8	0	0	0.343249	0.343249		0
600885	2006	0.412618	0.046374	0.0946493	0.758318	-0.094583	-0.434808	20.4049	10	0	0	0.0050514		0.0050514	0
300478	2018	0.739564	0.029471	-0.0457125	0.480353	0.018553	0.03511	20.8289	3	0	1	0.26571		0.26571	0
603306	2017		0.01473	0.150042	0.366506	0.115397	0.129637	21.6027	3	1	1	0.0096155	0.0096155		1
2080	2015	0.188952	0.049244	0.102901	0.51404	0.042115	0.109095	22.8024	9	0	1	0.0227104		0.0227104	0
725	2013	0.608971	0.021893	0.0967861	1.12049	0.032118	0.077898	25.2509	12	1	0	0.232628	0.232628		0
925	2018	0.477658	0.149749	0.0240332	0.908901	0.004087	0.010838	22.5898	19	1	1	0.018932	0.018932		1
603203	2019		0.012132	0.151164	0.256532	0.150315	0.17517	20.868	3	1	1	0.0295542		0.0295542	1
2132	2019	0.572903	0.029978	0.038626	0.802407	0.017635	0.031099	22.2918	12	0	1	0.00571		0.00571	0
2387	2014	0.25304	0.188444	-0.0010765	0.524804	0.005648	0.008957	21.5006	4	1	1	0.280776	0.280776		1
600010	2009	0.397931	0	0.06627	0.853816	-0.037954	-0.130944	24.4831	8	0	0	0.0439364		0.0439364	0
795	2004	0.484133	0.072154	0.00893337	0.885519	0.003997	0.007948	21.151	7	0	0	0.0327299		0.0327299	0
600539	2009	0.0425122	0	0.0826692	0.67429	0.000734	0.000954	20.855	8	0	0	0.0587675		0.0587675	0
300325	2019	0.693678	0.030303	-0.201366	0.612333	-0.177988	-0.572594	21.9278	7	0	1	0.0349577		0.0349577	0
600776	2009	0	0.013354	-0.0429887	0.435524	0.031692	0.040555	21.92	13	1	0	0.0580389		0.0580389	0
2058	2010	0.241493	0.025566	0.109392	0.191845	0.062062	0.075874	19.2426	4	1	0	0.0491144		0.0491144	0
600884	2011	0.406102	0.024669	0.00542578	0.791274	0.022137	0.04454	22.6151	15	0	0	0.0350441		0.0350441	0
603818	2019	0.163225	0.325233	0.0908063	0.784236	0.012655	0.050281	22.7667	4	0	1	0.198775		0.198775	0
300217	2017		0.055987	-0.0212495	0.711213	0.03473	0.049822	21.8126	6	0	1	0.0061893	0.0061893		0
600734	2011	0.44056	0.001018	-0.107558	0.669759	0.145493	0.543008	20.9633	15	1	0	0.0482641		0.0482641	0
600107	2011	0.0983385	0.038908	0.108859	0.554652	0.020551	0.071117	21.5165	14	0	0	0.021527		0.021527	0
2182	2009	0.588662	0.036989	0.03974	0.675528	0.002482	0.005689	21.4258	2	0	0	0.0951237		0.0951237	0
600854	2000	0.0830018	0.023151	0.0577861	0.633871	0.106291	0.149068	21.6637	6	0	0	0.0494848		0.0494848	0
2012	2006	0.61837	0	0.0380774	0.788062	0.009126	0.022511	20.6062	2	0	0	0.0196216		0.0196216	0
300270	2019	0.250846	0.004129	-0.064157	0.575686	-0.067023	-0.095788	21.0024	8	1	1	0.0478357		0.0478357	1
2801	2018		0.036514	0.0605189	0.734283	0.089729	0.108407	20.8175	2	0	1	0.0074242	0.0074242		0
600983	2017		0.035154	0.0441123	0.882341	-0.011439	-0.024916	22.8607	13	0	1	0.0129162	0.0129162		0
300003	2013	0	0.025868	0.105413	0.256943	0.117206	0.126674	21.8637	4	1	0	0.145857	0.145857		0
600601	2008	0.355099	0.013304	-0.0210892	0.74503	0.021557	0.03846	22.3425	18	1	0	0.018234		0.018234	0
600219	2001	0.698083	0.00736	0.0710071	0.733734	0.0799	0.110908	21.3114	2	0	0	0.153543		0.153543	0
976	2004	0.517191	0.02521	0.0843158	0.923396	0.01536	0.030637	21.4821	4	1	0	0.0093555	0.0093555		0
782	2001	0.635337	0.010454	0.131494	0.709753	0.011184	0.019508	21.0856	4	0	0	0.027153		0.027153	0
600398	2019		0.032771	0.119739	0.590116	0.109545	0.228519	24.0877	19	0	1	0.0082428		0.0082428	0
505	2002	0.70977	0.000976	-0.0426261	0.487282	-0.211566	-0.552586	20.3135	10	0	0	0.0289193	0.0289193		0
600818	2010	0.504834	0.105674	0.0463667	0.191372	0.02861	0.057658	20.4264	16	1	0	0.0365099	0.0365099		0
600595	2018	0.200965	0.09998	0.0374053	0.949546	-0.181853	-1.71108	23.8546	16	0	1	0.0305053		0.0305053	0
2774	2019		0.038086	0.00228667	0.801356	0.012509	0.018839	21.2096	2	0	1	0.0241177		0.0241177	0
600685	2012	0.227617	0.032808	-0.0135933	0.810383	0.001714	0.004385	23.1085	19	1	0	0.0302446		0.0302446	0
786	2001	0.74286	0.002853	0.0406193	0.679207	0.046349	0.068985	21.4092	4	0	0	0.0298713		0.0298713	0
300101	2018	0.303665	0.115774	0.0562577	0.261758	0.012994	0.01824	21.1588	8	1	1	0.0004663	0.0004663		1
300185	2015	0.575005	0.064515	0.021203	0.695101	0.015516	0.031675	22.789	4	0	1	0.0050896		0.0050896	0
2129	2012	0.588442	0.006466	-0.0410671	0.608128	-0.010115	-0.026903	22.9918	5	0	0	0.0151107	0.0151107		0
970	2017		0.014549	-0.00466143	0.373877	0.054475	0.065882	22.5354	17	1	1	0.0116121		0.0116121	1
2199	2014	0.58413	0.044897	-0.0517256	0.645114	-0.094482	-0.21409	21.2629	7	1	1	0.022661		0.022661	1
600110	2004	0.607521	0.012734	0.0587686	0.608848	0.058237	0.083231	20.7291	7	0	0	0.0036904		0.0036904	0
600992	2010	0.155137	0	0.0583779	0.631254	0.023154	0.037044	21.0243	6	0	0	0.0193232		0.0193232	0
600590	2016	0.11428	0.036913	0.0288836	0.57064	0.015995	0.034957	22.8736	14	0	1	0.0595687		0.0595687	0
2248	2010	0.650428	0.140564	0.0221349	0.543133	0.048141	0.087678	21.4384	2	0	0	0.0386594	0.0386594		0
300557	2019		0.020149	0.0336233	0.472646	0.017056	0.028551	20.6242	3	1	1	0.0221811	0.0221811		1
600150	2013	0.326142	0.042529	-0.0508183	0.790417	-4.3e-05	-0.00011	24.6556	15	1	0	0.0244578		0.0244578	0
600678	2003	0.471853	0.047291	0.10201	0.727438	0.021202	0.067288	20.6323	10	0	0	0.0034487		0.0034487	0
600063	2005	0.648564	0.00724	0.090166	0.97572	0.009971	0.029962	21.4464	8	0	0	0.0524549		0.0524549	0
600630	2012	0.359676	0.021875	0.05566	0.770684	0.017802	0.030189	21.6678	19	0	0	0.0193866		0.0193866	0
600326	2006	0.388628	0	0.018287	0.652782	0.01417	0.029668	20.7083	5	0	0	0.0649351		0.0649351	0
300401	2017		0.066309	0.105205	0.179811	0.09349	0.101789	21.056	3	0	1	0.0066592		0.0066592	0
600316	2014	0.20893	0.016018	-0.0449558	0.370832	0.011341	0.020463	22.9106	14	1	1	0.0557354	0.0557354		1
300124	2018	0.175148	0.035627	0.0456263	0.321801	0.117018	0.184967	23.0583	8	0	1	0.019113		0.019113	0
2559	2013	0.0619892	0.025721	0.0982583	0.664215	0.05027	0.065867	21.2108	2	0	0	0.0472573		0.0472573	0
600501	2005	0.419455	0.005545	0.00820722	0.795393	0.032718	0.092011	21.2307	4	1	0	0.014814		0.014814	0
600316	2012	0.0306503	0.014547	-0.0617632	0.558872	0.014027	0.018987	22.555	12	1	0	0.0162361	0.0162361		0
859	2014	0.688465	0.026078	0.00241769	0.572922	0.003259	0.004496	21.3738	16	0	1	0.0204665		0.0204665	0
600150	2014	0.371816	0.032798	-0.0171929	0.623986	-0.00078	-0.00206	24.6704	16	1	1	0.0164681		0.0164681	1
2160	2017	0.596897	0.02469	-0.0388025	0	0.026092	0.051875	22.599	10	0	1	0.0249326		0.0249326	0
300234	2015	0.272535	0.064366	0.0194511	0.214777	0.074335	0.111096	20.5909	4	0	1	0.0070695	0.0070695		0
600586	2018	0.2823	0.055819	0.0639768	1.01574	0.008711	0.019658	22.9907	16	0	1	0.0500274		0.0500274	0
982	2005	0.601839	0.021639	0.0510239	0.97608	-0.18155	-0.606021	20.7222	5	0	0	0.0331451		0.0331451	0
2730	2016		0.068969	0.0600464	0.441103	0.031508	0.050113	21.0842	2	1	1	0.0294233		0.0294233	1
2387	2012	0.460845	0.079801	0.00955118	0.811146	0.034979	0.040547	21.1808	2	1	0	0.0248013	0.0248013		0
795	2018		0.043747	0.0142521	0.666539	0.042459	0.054611	21.7725	21	0	1	0.0146762		0.0146762	0
957	2004	0.0901448	0.037799	0.047826	0.896269	0.006828	0.019137	20.9807	4	1	0	0.0518392		0.0518392	0
2283	2015	0.498478	0.045787	0.101632	0.34556	0.032012	0.044773	22.289	6	1	1	0.0147242		0.0147242	1
300232	2019	0.128595	0.016337	0.0622949	0.649143	0.071565	0.173871	22.7404	8	1	1	0.0036068	0.0036068		1
300307	2015	0	0.049235	0.0166717	0.3149	0.024538	0.025994	22.1335	3	1	1	0.0535834		0.0535834	1
2202	2011	0.422604	0.013273	-0.129382	0.842002	0.022474	0.054112	24.1874	4	0	0	0.0117606	0.0117606		0
2536	2017		0.053093	0.0354681	0.551963	0.076532	0.117932	21.8789	6	1	1	0.0120975		0.0120975	1
2167	2016	0.483395	0.175196	0.0309685	0.333324	0.009836	0.025655	21.7174	9	0	1	0.0442653		0.0442653	0
2080	2011	0.321539	0.046681	0.0189109	0.843631	0.029074	0.056073	22.2577	5	0	0	0.0424747		0.0424747	0
600725	2005	0.534353	0.01291	0.103571	0.897395	0.066027	0.117419	20.5155	9	0	0	0.0213154	0.0213154		0
600449	2011	0.649816	0.034399	-0.0579076	0.951114	0.050741	0.094603	22.7263	8	0	0	0.10367		0.10367	0
2129	2016	0.557915	0.019465	0.035625	0	0.017565	0.037906	23.8585	9	0	1	0.0153258	0.0153258		0
2667	2014	0	0.044342	0.00061892	0.588634	0.052971	0.061709	20.5999	2	1	1	0.0459479		0.0459479	1
541	2003	0	0.041306	0.0965847	0.68274	0.093798	0.103174	21.6043	10	0	0	0.0144405		0.0144405	0
600802	2007	0.480482	0.036466	0.0171481	0.585092	0.015718	0.028416	21.9752	13	0	0	0.0163617	0.0163617		0
600517	2016		0.048	0.142	0.53524	0.054947	0.132266	22.916	13	0	1	0.0157201		0.0157201	0
600388	2012	0.0352922	0.038705	0.060423	0.784157	0.039871	0.114237	22.7308	12	1	0	0.0094353	0.0094353		0
600481	2012	0.200727	0.030873	0.0618664	0.672411	0.028669	0.085518	22.6455	9	0	0	0.032183	0.032183		0
300301	2018	0.400012	0.031344	-0.0536918	0.784981	-0.030973	-0.066803	21.9744	6	1	1	0.0221323		0.0221323	1
600889	2015	0.0654461	0.014067	0.0309885	0.385129	0.210922	0.325447	21.4985	19	0	1	0.0943888		0.0943888	0
600978	2009	0.23805	0.058829	0.0139757	0.541881	0.06405	0.102026	22.2528	5	0	0	0.0624878		0.0624878	0
2273	2018		0.042493	0.0790653	0.586567	0.084455	0.119743	22.4594	10	1	1	0.0013364		0.0013364	1
300316	2017	0.0509754	0.025654	-0.0267607	0.275802	0.061763	0.100432	22.5177	5	1	1	0.0085427		0.0085427	1
2241	2018	0.443775	0.068061	0.0765373	0.832326	0.028393	0.055595	24.1158	10	1	1	0.0601955	0.0601955		1
603090	2019		0.060343	0.0348058	0.399823	0.043396	0.063709	20.4364	3	0	1	0.0074324		0.0074324	0
601012	2017	0.175303	0.006474	0.0377668	0.363405	0.107938	0.249183	24.2162	5	0	1	0.0708028	0.0708028		0
2296	2014	0.346452	0.028459	0.0233199	0.342079	0.052041	0.07228	21.3796	5	1	1	0.0524997	0.0524997		1
300265	2017	0.624092	0.055807	0.086354	0.509612	0.021525	0.045974	21.4704	6	0	1	0.0159406	0.0159406		0
600573	2008	0	0.078849	0.0741802	0.897648	0.056862	0.063994	20.9065	5	0	0	0.0378605		0.0378605	0
2392	2012	0.073488	0.057146	0.0184735	0.799691	0.044114	0.055903	21.6462	2	0	0	0.0607938		0.0607938	0
848	2002	0.440332	0.07369	0.138805	0.738954	0.045376	0.068012	20.8296	5	0	0	0.0178225	0.0178225		0
300589	2019		0.047041	-0.0218759	0.53846	0.04188	0.093632	20.5161	2	1	1	0.0239344		0.0239344	1
600616	2011	0	0.027941	0.0803846	0.334502	0.095819	0.119142	21.1094	19	0	0	0.0315705		0.0315705	0
600487	2011	0.679185	0.043931	0.0249026	0.920325	0.038804	0.121186	22.782	8	0	0	0.141423	0.141423		0
2532	2016	0.213531	0.093012	0.106288	0.47332	0.046697	0.078083	21.5566	6	0	1	0.165278	0.165278		0
600288	2014	0.325584	0.024561	0.065275	0	0.002895	0.00512	21.8747	14	1	1	0.0527344		0.0527344	1
836	2015	0.293164	0.025133	0.0974824	0	0.039784	0.071315	21.932	18	0	1	0.0274166	0.0274166		0
600107	2001	0.219002	0.207975	0.0600969	0.638027	0.033627	0.0421	20.8276	4	0	0	0.0566759		0.0566759	0
600288	2003	0.579176	0.012395	-0.00230934	0.887359	0.038873	0.068542	21.2674	3	1	0	0.0587233		0.0587233	0
600391	2009	0.400268	0.018522	0.091983	0.542846	0.026811	0.079067	21.2085	8	1	0	0.0001937		0.0001937	0
300153	2012	0.241891	0.013747	-0.0530242	0.897251	0.013052	0.014497	20.7441	2	0	0	0.055827		0.055827	0
2185	2013	0.233629	0.045557	0.108923	0.407321	0.056387	0.101714	21.9927	6	1	0	0.16197	0.16197		0
601005	2013	0.316315	0.05953	0.0406971	0.994064	-0.052013	-0.251504	24.5954	6	0	0	0.013854		0.013854	0
600308	2017	0.535711	0.042941	0.164588	1.002	0.047874	0.092822	23.3815	17	0	1	0.0197397		0.0197397	0
2284	2011	0.347078	0.070427	0.00781154	0.881982	0.039814	0.077697	21.4712	2	1	0	0.015748	0.015748		0
601566	2015	0.329539	0.026932	0.10013	0.378732	0.074939	0.094246	22.4085	4	0	1	0.0253192		0.0253192	0
585	2007	0.0905155	0.013694	-0.0239258	0.331709	-0.29694	-0.616235	20.7946	12	0	0	0.0058323		0.0058323	0
49	2015	0.112309	0.013745	0.188048	0.245522	0.090548	0.257216	21.9478	20	0	1	0.0102154		0.0102154	0
300073	2013	0.0397389	0.016137	-0.0737581	0.52972	0.009773	0.011476	20.7161	3	0	0	0.0389456	0.0389456		0
536	2018	0.672667	0.015019	-0.0567085	1.09866	-0.261189	-0.661339	23.6724	25	1	1	0.0626598		0.0626598	1
600095	2015	0.14299	0.026544	0.1894	0.258344	0.015335	0.023344	20.8541	18	0	1	0.0401924		0.0401924	0
12	2009	0.639247	0.035923	0.153045	0.522978	0.083806	0.163001	23.1133	17	0	0	0.047148		0.047148	0
603528	2019		0.03626	0.0474931	0.448233	0.069269	0.091411	21.4926	3	1	1	0.0449398		0.0449398	1
600066	2003	0.15476	0.035637	0.0561378	0.818017	0.054894	0.115911	21.5712	6	1	0	0.0277717	0.0277717		0
600150	2017	0.392498	0.032306	0.154325	0	-0.04861	-0.169631	24.6808	19	1	1	0.0074721		0.0074721	1
929	2010	0.611734	0.059848	0.0631363	0.520688	0.094417	0.141153	21.056	11	0	0	0.0258648		0.0258648	0
600764	2019	0.16558	0.033358	0.00915008	0.516548	0.087484	0.161679	22.7625	23	1	1	0.0373023	0.0373023		1
600260	2003	0.217309	0.010367	0.070554	0.856752	0.036026	0.045798	20.894	3	1	0	0.0241544		0.0241544	0
300257	2017	0.345258	0.037711	0.029804	0.420633	0.01743	0.030842	22.5122	6	0	1	0.107091	0.107091		0
687	2019	0.499872	0.026011	-0.048233	0.24113	-0.879165	0	21.2809	22	1	1	0.0185179		0.0185179	1
2901	2019		0.012813	0.193801	0.504978	0.213825	0.273006	21.5292	2	1	1	0.114897	0.114897		1
600843	2013	0.270967	0.04068	0.0340867	0.502934	0.052788	0.116268	21.4401	19	1	0	0.0349027	0.0349027		0
2074	2018	0.265502	0.02834	-0.0757099	0.83489	0.028255	0.068034	23.7479	12	0	1	0.012159	0.012159		0
600810	2005	0.757825	0.017012	0.0634081	1.063	0.00793	0.010635	22.2611	11	0	0	0.0383943	0.0383943		0
600192	2008	0.517035	0.046494	0.0334151	0.948736	0.002108	0.005164	21.714	10	0	0	0.016343		0.016343	0
300301	2015	0.416951	0.034942	0.0470692	0.574116	0.043256	0.086681	21.8472	3	1	1	0.0375904	0.0375904		1
300368	2016	0.358721	0.040414	0.0246787	0.365729	0.043012	0.057723	21.2841	2	1	1	0.0454413		0.0454413	1
425	2014	0.223487	0.044788	0.0151005	0.794738	0.00833	0.019909	24.612	18	1	1	0.009944		0.009944	1
913	2001	0.00586574	0.013443	0.0565373	0.749748	0.043753	0.063496	21.3549	2	1	0	0.0136629		0.0136629	0
600171	2009	0	0.009813	0.0296104	0.336583	-0.097113	-0.106273	21.3333	11	1	0	0.0353008		0.0353008	0
413	2014	0.811183	0.017697	-0.00353359	0	0.072919	0.140395	23.2464	18	1	1	0.0938665		0.0938665	1
600560	2007	0	0.009725	-0.00865109	0.685561	0.026987	0.085531	21.0405	5	1	0	0.0449956		0.0449956	0
2217	2018	0.407627	0.0134	-0.0131729	0.907825	0.047558	0.116469	24.035	10	1	1	0.0046247	0.0046247		1
600089	2006	0.407929	0.036527	0.0691275	0.729529	0.035167	0.111592	22.7225	9	0	0	0.0314121		0.0314121	0
603580	2019		0.043886	0.0646095	0.540625	0.076559	0.083034	19.953	2	0	1	0.0307826		0.0307826	0
811	2017	0.308797	0.039077	0.0137205	0.723476	0.059577	0.116121	22.4387	19	0	1	0.0186838		0.0186838	0
600597	2019	0.206593	0.020975	0.136628	0.684732	0.038694	0.092013	23.5933	17	0	1	0.0316079	0.0316079		0
600199	2018		0.088612	-0.0576863	0.943197	0.032167	0.043775	21.8848	20	0	1	0.0208308		0.0208308	0
300077	2013	0	0.043466	0.00639399	0.520807	0.001648	0.001728	21.7669	3	1	0	0.0767293		0.0767293	0
300373	2018		0.031126	0.0612448	0.618394	0.05449	0.075492	21.9642	4	1	1	0.0652166	0.0652166		1
600151	2000	0.339196	0.040026	0.0713997	0.573721	0.09177	0.126717	21.4629	2	1	0	7.35e-05	7.35e-05		0
2217	2011	0.373015	0.097204	0.0916553	0.698625	0.074885	0.11548	21.0941	3	1	0	0.0070937	0.0070937		0
600496	2016	0.184635	0.026151	0.0792938	0.797987	0.010309	0.02912	23.0885	14	0	1	0.0137677		0.0137677	0
2241	2013	0.519693	0.046321	0.0671945	0.255655	0.105151	0.20635	23.2567	5	1	0	0.0823282		0.0823282	0
589	2015	0.481598	0.02874	0.0518195	0.845212	-0.023131	-0.074172	23.137	19	0	1	0.0397269		0.0397269	0
761	2017	0.507659	0.00403	0.0435607	0.992676	0.025547	0.108383	24.8664	19	0	1	0.050829		0.050829	0
821	2000	0.237847	0.016181	0.0583021	0.555722	0.075362	0.110818	20.8999	2	1	0	0.104479	0.104479		0
600099	2001	0	0.00966	0.101955	0.40541	0.01245	0.014445	20.0961	4	1	0	0.0493248		0.0493248	0
600725	2010	0.710315	0.032123	0.0182459	0.827936	0.019243	0.075872	23.2585	14	0	0	0.0008554	0.0008554		0
600725	2008	0.662905	0.026574	0.0620885	0.962153	0.020357	0.077612	22.7006	12	0	0	0.0590762	0.0590762		0
300153	2017	0.206938	0.027775	-0.0319094	0.325088	0.018244	0.027862	21.1213	7	0	1	0.0043873	0.0043873		0
300028	2018		0.085886	-0.120481	0	-0.105867	-0.154346	19.2055	9	1	1	0.0087645		0.0087645	1
600217	2019	0.589801	0.024085	-0.0299921	0.532913	0.070894	0.222475	22.4684	20	0	1	0.002474	0.002474		0
600819	2015	0.353815	0.067074	0.0647315	0.729849	-0.059604	-0.140783	22.8277	21	0	1	0.0136454		0.0136454	0
600388	2005	0.118408	0.007405	0.0688905	0.954443	0.021404	0.065321	21.5782	5	1	0	0.017468		0.017468	0
603917	2019		0.031911	0.0792535	0.790914	0.058034	0.078175	20.9917	2	1	1	0.0486241	0.0486241		1
600740	2016	0.312979	0.015394	0.106152	0.784178	0.004251	0.01737	23.0943	20	0	1	0.0303538		0.0303538	0
600460	2011	0.219455	0.028904	0.0664471	0.609804	0.046939	0.090365	21.9225	8	1	0	0.0853795	0.0853795		0
2179	2015	0.148444	0.02825	0.0835578	0.29049	0.080834	0.156382	22.7333	8	1	1	0.0292868		0.0292868	1
2540	2017		0.044787	-0.0206299	0.6438	0.060613	0.06516	22.3346	6	0	1	0.0202139		0.0202139	0
561	2019	0.112065	0.030563	0.0738259	0.53969	0.030114	0.059867	21.8951	25	1	1	0.0063412	0.0063412		1
603989	2018		0.007391	0.0695464	0.365305	0.090335	0.142743	21.9214	3	1	1	0.0312154		0.0312154	1
600529	2014	0.164234	0.029082	0.0946122	0.7227	0.043871	0.058165	21.7594	12	0	1	0.0133458		0.0133458	0
2466	2017	0.315751	0.168943	0.173467	0.263562	0.146393	0.24557	23.6047	7	0	1	0.0911034	0.0911034		0
603997	2019	0.335658	0.099258	0.0665772	0.894555	0.020589	0.07352	23.5892	4	1	1	0.394547	0.394547		1
2104	2016		0.05231	0.149797	0.234209	0.075102	0.091805	21.4333	9	1	1	0.0747727		0.0747727	1
2050	2015	0.389908	0.049456	0.101888	0.396979	0.075671	0.129778	22.8076	10	0	1	0.0085503		0.0085503	0
603633	2019	0.637473	0.020634	0.0781285	0.509575	0.030653	0.055626	21.0455	3	1	1	0.0414831	0.0414831		1
600388	2002	0.461163	0.019628	-0.0688401	0.711991	0.023221	0.039251	20.8276	2	1	0	0.0057404		0.0057404	0
601238	2016	0.0494402	0.060321	0.0669778	0.544113	0.076699	0.14042	25.1311	4	1	1	0.0100443		0.0100443	1
2175	2015	0.497363	0.069626	-0.00518251	0.150898	0.033389	0.073751	21.4139	8	1	1	0.316295	0.316295		1
300004	2017	0.440064	0.043613	-0.0462751	0.695581	0.006042	0.007421	22.0722	8	0	1	0.0139953		0.0139953	0
2333	2018		0.085607	0.0083246	0.538108	-0.086912	-0.11942	21.3222	8	0	1	0.0599837		0.0599837	0
2522	2017	0.614318	0.036565	-0.0681267	0.351378	0.008576	0.012072	21.7997	7	0	1	0.0020144		0.0020144	0
600456	2007	0.454323	0.00619	0.0493801	0.225518	0.158997	0.218767	21.8934	5	0	0	0.117567		0.117567	0
550	2015	0.00051574	0.032486	0.091463	0.649986	0.105557	0.185463	23.7702	22	1	1	0.0080148	0.0080148		1
600614	2017	0.552067	0.027507	-0.00748226	0.462761	0.049098	0.082764	22.8621	25	0	1	0.0152727	0.0152727		0
603166	2018		0.025703	0.0980365	0.772285	0.034984	0.053232	21.8879	4	1	1	0.0104712	0.0104712		1
2463	2016		0.022626	0.0582477	0.534544	0.024514	0.038783	22.3954	6	1	1	0.0344249		0.0344249	1
300218	2019	0.48067	0.025925	0.0785559	0.780377	0.03556	0.063619	21.4401	8	0	1	0.0089937		0.0089937	0
600302	2013	0.160264	0.057504	0.030716	0.891595	0.008235	0.01128	21.2789	13	1	0	0.0142627		0.0142627	0
2182	2015	0.766986	0.065685	0.0827827	0.519151	0.007943	0.021109	21.7978	8	0	1	0.043914	0.043914		0
600808	2013	0.320332	0.026644	0.0713903	1.161	0.002916	0.008091	24.9904	19	0	0	0.0121494	0.0121494		0
410	2005	0.415314	0.012682	0.0695432	0.895892	0.023003	0.109742	22.3861	9	0	0	0.0212844	0.0212844		0
300325	2017	0.449824	0.027546	-0.054225	0.558505	0.004475	0.011566	22.2293	5	0	1	0.110597	0.110597		0
600779	2013	0	0.053683	-0.21608	0.499984	-0.088253	-0.112226	21.436	17	0	0	0.0882864		0.0882864	0
600499	2005	0.295625	0.026381	0.0701772	0.917561	0.050739	0.092147	20.5963	3	1	0	0.0151373	0.0151373		0
2032	2017		0.036482	0.117914	0.331985	0.142596	0.251582	22.9394	13	0	1	0.0201239		0.0201239	0
751	2006	0.647586	0.130428	0.0355906	0.824373	0.031479	0.079429	22.7579	9	0	0	0.0088969		0.0088969	0
12	2004	0.699144	0.017914	0.121444	0.831369	0.077812	0.150121	22.2794	12	0	0	0.192417	0.192417		0
600219	2008	0.166984	0.004366	0.0752286	1.03455	0.06275	0.092818	23.3533	9	0	0	0.0690698	0.0690698		0
2284	2013	0.17039	0.056643	0.0966163	0.699133	0.054111	0.112989	21.6837	4	1	0	0.0159447	0.0159447		0
600112	2001	0.309578	0.102421	-0.00121581	0.616686	0.01337	0.019132	20.3467	4	0	0	0.0401059		0.0401059	0
2296	2012	0.369953	0.004992	0.0231319	0.615019	0.026449	0.04131	20.848	3	1	0	0.0425912		0.0425912	0
2157	2018	0.48519	0.016209	0.0624007	0.802371	0.009029	0.028235	23.7832	11	0	1	0.0233132	0.0233132		0
300526	2018	0.470176	0.173093	0.119714	0.685761	0.021572	0.041506	20.7742	2	1	1	0.0969757	0.0969757		1
600303	2019	0.2945	0.090216	-0.038381	1.13467	0.008726	0.016719	22.4978	19	1	1	0.0052838		0.0052838	1
300548	2019		0.013639	-0.00741509	0.160653	0.010155	0.012544	20.4573	3	1	1	0.0313708		0.0313708	1
716	2006	0.445487	0.041719	0.00039101	0.744288	-0.000715	-0.002049	20.3209	9	0	0	0.010581	0.010581		0
600290	2003	0.543083	0.139608	0.194316	0.604567	0.019417	0.044097	20.094	3	0	0	0.0206181	0.0206181		0
600679	2009	0.40889	0.00601	0.0226577	0.439155	0.005415	0.009129	20.9275	16	1	0	0.0128452	0.0128452		0
2396	2012	0.0670267	0.023758	0.135582	0.583558	0.105575	0.150842	21.851	2	1	0	0.011074		0.011074	0
300076	2012	0.00574159	0.038261	0.0145453	0.944389	0.029775	0.032461	20.8827	2	1	0	0.0591915		0.0591915	0
960	2015	0.666804	0.133421	0.0735838	0.760609	-0.064247	-0.203636	24.041	15	0	1	0.0271238	0.0271238		0
600197	2003	0	0.001673	0.0765909	0.771478	0.068074	0.093876	20.8945	4	0	0	0.0306847		0.0306847	0
600539	2006	0.128059	0	0.0248036	0.955647	0.007126	0.009944	20.9301	5	0	0	0.0504183		0.0504183	0
603038	2019	0.154863	0.101803	0.0842415	0.81276	0.064888	0.084446	21.0805	2	0	1	0.0032438	0.0032438		0
2171	2009	0.381686	0.045569	-0.060529	0.579484	0.044056	0.065893	20.6367	2	0	0	0.0095758	0.0095758		0
2121	2017	0.361933	0.038135	0.0131765	0.797608	0.025805	0.081888	23.4534	10	1	1	0.0402005	0.0402005		1
600584	2008	0.597159	0.025741	0.165215	0.921683	0.021216	0.056181	22.2613	5	1	0	0.0583128	0.0583128		0
300202	2019		0.014862	0.0236875	0.385615	0.019907	0.026552	21.5023	8	0	1	0.0278425		0.0278425	0
300112	2017		0.070344	0.05087	0.541857	0.039169	0.048673	20.9023	7	1	1	0.0066041	0.0066041		1
600356	2011	0.795256	0.014105	0.0292456	0.947957	0.038067	0.071521	21.5696	10	0	0	0.10809	0.10809		0
825	2018	0.425196	0.003615	0.128229	1.11214	0.068358	0.159279	24.9975	20	0	1	0.0319423		0.0319423	0
2013	2012	0.40295	0.058742	0.0291265	0.922902	0.029513	0.089061	23.3033	8	1	0	0.416382	0.416382		0
600525	2014	0.596463	0.050951	0.0448391	0.476394	0.061647	0.128047	22.5602	12	1	1	0.0873369	0.0873369		1
600877	2001	0.457608	0.011315	0.0147857	0.848356	0.00222	0.006432	22.1081	6	0	0	0.0339536		0.0339536	0
587	2013	0.729805	0.002129	0.319442	0.369181	0.066722	0.123504	21.5186	17	0	0	0.0091426		0.0091426	0
600346	2017	0.648366	0.050267	0.00792355	0.689398	0.163701	0.43809	23.7031	16	0	1	0.129339		0.129339	0
702	2019		0.046105	0.135633	0.409908	0.022603	0.027452	20.3357	22	0	1	0.0166343	0.0166343		0
2335	2012	0	0.031573	0.115734	0.820233	0.069614	0.09721	21.0307	2	0	0	0.0200625		0.0200625	0
2756	2019	0.197127	0.05319	0.0760056	0.746438	0.074929	0.098445	22.2366	4	0	1	0.0187435	0.0187435		0
600353	2017		0.018167	0.024494	0.454461	0.025534	0.036011	21.2754	15	1	1	0.002523		0.002523	1
595	2002	0.45123	0.010065	0.0157229	0.769041	-0.076971	-0.221164	20.7472	6	0	0	0.0231253		0.0231253	0
600600	2018	0.0192902	0.076292	0.117153	0.699592	0.045811	0.083521	24.2518	25	0	1	0.0109096		0.0109096	0
2283	2016		0.041811	0.0744313	0.501442	0.039124	0.055294	22.3571	7	1	1	0.0172095		0.0172095	1
2225	2012	0.377623	0.057962	0.0309604	0.683127	0.033149	0.074237	21.8566	4	0	0	0.0695534		0.0695534	0
600651	2010	0.448091	0.008707	0.0498189	0.256997	0.049572	0.089254	21.4786	20	0	0	0.0581303	0.0581303		0
600235	2009	0.782063	0.001241	0.108492	0.589891	0.055057	0.115148	21.4321	9	0	0	0.0421475		0.0421475	0
600496	2017	0.205036	0.023525	-0.0491485	0.828636	0.005383	0.015667	23.1703	15	0	1	0.0022713		0.0022713	0
600775	2017		0.017175	0.0278086	0.679824	0.027565	0.043725	22.4577	21	1	1	0.0188983		0.0188983	1
2021	2008	0.381342	0.045342	0.148529	1.00334	0.006513	0.010975	21.2278	4	1	0	0.0479889		0.0479889	0
300672	2019	0.709344	0.080793	0.121081	0.332574	0.035878	0.060273	21.3546	2	1	1	0.0437526		0.0437526	1
2385	2012	0.0127722	0.061633	0.121736	0.491286	0.123864	0.165084	22.4651	2	0	0	0.0910741	0.0910741		0
600089	2000	0.622759	0.009285	0.00619605	0.506506	0.054783	0.113306	21.3205	3	0	0	0.0141181	0.0141181		0
300223	2016		0.030122	-0.0579148	0.216347	0.006214	0.006425	20.8497	5	1	1	0.0374825		0.0374825	1
600487	2013	0.66145	0.03462	0.011299	0.908471	0.032761	0.104609	23.0231	10	0	0	0.0145315		0.0145315	0
726	2015	0.4424	0.039971	0.113032	0.710947	0.080907	0.101083	22.9306	15	0	1	0.011153		0.011153	0
600585	2017	0.192034	0.065302	0.142154	0.718304	0.134505	0.178643	25.5285	15	0	1	0.0241093		0.0241093	0
600346	2005	0.490528	0.005423	0.0335312	0.945512	0.004521	0.008548	20.2302	4	0	0	0.0632121		0.0632121	0
600843	2011	0.194074	0.021874	0.0465344	0.555875	0.086049	0.16366	21.1485	17	1	0	0.0190833		0.0190833	0
59	2011	0.587019	0.051731	0.112025	0.947617	0.029506	0.111577	24.0744	14	0	0	0.0105422	0.0105422		0
300112	2015	0.122874	0.063821	0.0292617	0.294444	0.01695	0.021482	20.6401	5	1	1	0.0762063	0.0762063		1
2651	2019		0.014792	0.0436027	0.652839	0.06693	0.081004	21.7029	7	1	1	0.0212768		0.0212768	1
2053	2018	0.601977	0.04493	0.042903	0.82921	0.029136	0.047059	22.1418	12	0	1	0.0332257	0.0332257		0
300018	2013	0	0.03274	0.0582274	0.602718	0.049527	0.054259	20.5158	4	0	0	0.0508956		0.0508956	0
300090	2012	0.417923	0.083601	0.00319736	0.622046	0.027533	0.07769	21.8738	2	0	0	0.069053	0.069053		0
600962	2014	0.9241	0.050209	0.108881	0.4744	-0.057572	-0.138097	21.5289	10	0	1	0.007455		0.007455	0
973	2004	0.658564	0.033128	-0.00378856	0.976326	0.01349	0.032741	22.1145	4	0	0	0.0428489	0.0428489		0
2389	2018		0.178432	-0.00513	0.711917	0.033216	0.041403	22.7949	8	1	1	0.0323023		0.0323023	1
2119	2018	0.63755	0.048829	0.107535	0.507599	0.054971	0.114059	21.2421	11	1	1	0.0126606		0.0126606	1
300306	2018		0.037495	0.0458678	0.831777	-0.301628	-0.339138	21.1956	6	1	1	0.0453093		0.0453093	1
600071	2002	0.457125	0.005552	0.0429606	0.611055	0.029057	0.041385	20.3278	5	1	0	0.0098825		0.0098825	0
2763	2018		0.041654	0.0534726	0.804464	0.080792	0.105376	21.6097	3	0	1	0.0154395	0.0154395		0
601766	2014	0.0637527	0.039459	0.0911696	0.845196	0.044045	0.128714	25.7377	6	1	1	0.0008833	0.0008833		1
2618	2015	0.897645	0.051827	0.0169931	0.248036	0.028018	0.040492	21.5932	4	1	1	0.0770345		0.0770345	1
619	2011	0.67517	0.044415	-0.0582717	1.06031	0.028482	0.051943	22.124	15	0	0	0.0808385		0.0808385	0
2046	2015	0.522578	0.104727	0.0378813	0.403354	-0.082029	-0.150926	21.5309	10	0	1	0.0032422	0.0032422		0
2228	2012	0.445539	0.051047	0.0259797	0.780034	0.030542	0.071243	21.4848	4	0	0	0.0009805	0.0009805		0
2725	2018		0.081499	0.0573567	0.719564	0.038845	0.048869	20.9073	4	1	1	0.0205762		0.0205762	1
600808	2000	0.457465	0.046295	0.0870588	0.932045	0.010442	0.014807	23.548	6	0	0	0.0290489		0.0290489	0
687	2001	0.652918	0.010627	0.0317786	0.725633	0.01848	0.024561	20.9893	4	1	0	0.0218434	0.0218434		0
600366	2015	0.412907	0.038535	0.0438618	0.380624	0.075969	0.101612	22.3015	15	0	1	0.0136252	0.0136252		0
977	2016	0.521802	0.068669	0.00792867	0.354216	0.03123	0.071782	22.9292	16	1	1	0.0072467		0.0072467	1
300021	2015	0.536025	0.032202	0.111137	0.422155	0.036232	0.113175	21.251	6	0	1	0.0384557		0.0384557	0
938	2019		0.065675	0.0310364	0.629646	0.056169	0.095017	24.7258	20	1	1	0.0063738	0.0063738		1
300393	2016	0.313702	0.019574	-0.0441095	0.507141	0.047584	0.165492	21.9673	2	1	1	0.135579	0.135579		1
2078	2010	0.614477	0.024379	0.108536	0.835408	0.064896	0.178266	23.1739	4	0	0	0.0628742	0.0628742		0
887	2016	0.459551	0.029811	0.0767459	0	0.078278	0.140191	23.1969	18	0	1	0.0900007	0.0900007		0
2097	2016	0.559041	0.047622	0.0192872	0.779549	0.009255	0.029926	23.043	10	1	1	0.120294	0.120294		1
600063	2017	0.514205	0.035609	-0.0561808	0.825171	0.00962	0.017672	22.905	20	0	1	0.0473185		0.0473185	0
600192	2015	0.439801	0.040607	0.00093472	0.640868	0.009689	0.023137	22.2633	17	0	1	0.0201339		0.0201339	0
677	2000	0.373898	0.000498	0.00152774	0.518306	0.057369	0.129523	20.3128	4	0	0	0.0359587		0.0359587	0
600883	2019		0.002537	-0.010224	0.378686	0.010262	0.010814	20.3616	24	0	1	0.0394213		0.0394213	0
2614	2017	0.286399	0.063743	0.0624511	0.530408	0.073329	0.121365	22.3017	6	0	1	0.0049619		0.0049619	0
2066	2017	0.490656	0.072186	0.0528687	0.715383	0.01176	0.046657	22.022	11	0	1	0.0302128		0.0302128	0
2730	2019		0.04711	0.144182	0.53024	0.031657	0.048098	21.1809	5	1	1	0.0211398		0.0211398	1
2376	2016	0.335515	0.036473	0.0468813	0.455119	0.074882	0.10955	22.0847	6	1	1	0.0157661	0.0157661		1
300507	2019		0.013583	0.0366076	0.511655	0.072943	0.086662	20.9648	3	1	1	0.0457764		0.0457764	1
600884	2016	0.203072	0.027181	-0.0396222	0.73558	0.027282	0.046036	23.4034	20	0	1	0.0566666	0.0566666		0
789	2012	0.441067	0.076907	0.0805479	0.77219	0.039078	0.098294	22.6961	15	0	0	0.0126547		0.0126547	0
811	2011	0.222355	0.024939	0.0310467	0.397989	0.068881	0.14316	21.5499	13	0	0	0.0221846		0.0221846	0
600182	2019	0.354442	0.006896	0.0815765	0.613119	0.059385	0.107189	21.8341	20	0	1	0.0033357		0.0033357	0
12	2017	0.488941	0.053607	0.126104	0.713248	0.042418	0.094382	23.6955	25	0	1	0.0036356	0.0036356		0
600110	2002	0.65683	0.011503	0.0640975	0.617533	0.059535	0.085941	20.5704	5	0	0	0.108244		0.108244	0
2012	2011	0.642639	0.023423	0.082105	0.524887	0.079625	0.116684	21.2286	7	0	0	0.0095188		0.0095188	0
603986	2019		0.036469	0.156693	0.103646	0.098044	0.115819	22.5435	3	1	1	0.0884966	0.0884966		1
600685	2004	0.218063	0.035171	0.0927725	0.833367	0.014086	0.040886	21.5176	11	1	0	0.0235005		0.0235005	0
600391	2013	0.564599	0.023906	0.0100686	0.672496	0.009199	0.020178	22.1645	12	1	0	0.0451479	0.0451479		0
300223	2014	0	0.029481	-0.00100699	0.453404	-0.009312	-0.009444	20.7939	3	1	1	0.10479		0.10479	1
601313	2017		0.023827	0.00023188	0.137046	0.026909	0.040797	21.6882	5	0	1	0.0263407		0.0263407	0
761	2011	0.361103	0.001107	0.0324765	1.05161	0.019376	0.05113	24.4383	13	0	0	0.0069822		0.0069822	0
2284	2017		0.026406	0.0317613	0.64389	0.014091	0.030322	22.5562	8	1	1	0.0071942	0.0071942		1
803	2005	0.31071	0.124606	0.0446437	0.420158	-0.170574	-0.481906	19.6408	7	0	0	0.0777632		0.0777632	0
2014	2019		0.026854	0.168286	0.460411	0.107774	0.144776	21.6577	15	0	1	0.0028584	0.0028584		0
913	2003	0.00593969	0.012314	0.127897	0.876953	0.031415	0.045386	21.3524	4	1	0	0.0340077		0.0340077	0
2569	2018		0.029275	-0.0719959	0.389766	-0.292806	-0.63587	20.3063	7	0	1	0.0348352		0.0348352	0
895	2010	0.00437748	0.01087	0.218414	0.121735	0.211891	0.329923	22.6267	12	0	0	0.0040997		0.0040997	0
2896	2019		0.033744	0.0978234	0.678043	0.051667	0.083309	20.74	2	0	1	0.0269551	0.0269551		0
2157	2010	0.477086	0.041201	-0.0326256	0.634562	0.028322	0.065649	21.7615	3	0	0	0.0355351		0.0355351	0
300304	2018		0.015688	0.0510953	0.68861	0.059337	0.067762	21.5221	6	1	1	0.0352968		0.0352968	1
600336	2004	0.574706	0.01368	0.0006574	0.980772	0.005719	0.018266	22.0999	4	0	0	0.0319431		0.0319431	0
300345	2019		0.038578	0.095828	0.166613	0.081869	0.095101	20.183	7	0	1	0.0301152		0.0301152	0
630	2010	0.613057	0.038067	-0.179331	0.464447	0.031304	0.121795	24.1944	14	0	0	0.0183866		0.0183866	0
600997	2018	0.230088	0.032288	0.133673	1.12494	0.06499	0.128606	23.9355	14	0	1	0.0076202	0.0076202		0
603308	2019	0.635407	0.054482	0.0586549	0.726862	0.015579	0.027793	22.7313	5	1	1	0.0253257	0.0253257		1
2506	2017	0.233791	0.009264	0.00296552	0.700822	0.001825	0.00882	23.7348	7	1	1	0.0245421		0.0245421	1
300062	2018	0.325866	0.034198	0.0385779	0.835305	0.009251	0.024756	21.4992	8	0	1	0.0037879		0.0037879	0
625	2005	0.199089	0.010189	0.0730178	1.10389	0.016834	0.037424	23.6492	8	1	0	0.0296503	0.0296503		0
300368	2019	0.232689	0.019396	-0.068462	0.395228	0.034478	0.070207	21.3977	5	1	1	0.0373102	0.0373102		1
972	2014	0.305809	0.006625	-0.0791791	0.39253	0.054878	0.140921	21.4018	14	0	1	0.0242962		0.0242962	0
2404	2017		0.019502	0.0206888	0.598097	0.04841	0.087151	21.6435	7	0	1	0.0110395		0.0110395	0
973	2010	0.563933	0.039837	0.0478481	0.40832	0.056261	0.153443	22.2176	10	0	0	0.0459314	0.0459314		0
600550	2004	0.574774	0.018954	0.0173051	0.914443	0.02409	0.056048	21.7064	3	0	0	0.001936		0.001936	0
600331	2017	0.644348	0.027446	-0.0286984	0.667348	0.038184	0.06271	22.977	16	0	1	0.027985		0.027985	0
600288	2016		0.024304	0.0136502	0.396008	0.017745	0.029278	21.847	16	1	1	0.0500066		0.0500066	1
2064	2013	0.648929	0.085387	0.0797484	0.388223	0.099649	0.148805	21.7448	7	0	0	0.0430541	0.0430541		0
600529	2005	0.481206	0.00694	0.0309199	0.823022	0.058065	0.096094	21.078	3	0	0	0.0414164		0.0414164	0
600893	2000	0.528769	0.002545	0.0352074	0.704859	-0.004558	-0.010202	21.3332	4	1	0	0.035767		0.035767	0
600732	2004	0.497767	0	-0.111035	0.900738	0.042778	0.120839	21.0391	8	0	0	0.0617796		0.0617796	0
600987	2018		0.018679	0.15203	0.854768	0.122111	0.166747	22.6019	14	0	1	0.0126293	0.0126293		0
600501	2016	0.232426	0.028667	0.0188636	0.480297	0.00838	0.016463	22.2742	15	1	1	0.0421443		0.0421443	1
2079	2016		0.016127	0.0962777	0.254298	0.075234	0.087356	21.2863	10	1	1	0.0112363		0.0112363	1
2724	2019		0.031574	0.104362	0.633632	0.105557	0.12347	21.6143	5	0	1	0.0281692		0.0281692	0
868	2012	0.13624	0.04194	0.101901	0.724144	0.02386	0.071616	22.1463	15	1	0	0.0272697		0.0272697	0
600183	2012	0.329089	0.023028	0.0475704	0.7945	0.050232	0.079837	22.6278	14	1	0	0.0337433		0.0337433	0
600768	2015	0.684894	0.043159	-0.105447	0.161813	-0.086762	-1.14533	20.226	19	0	1	0.0502691		0.0502691	0
600569	2011	0.403695	0.062372	0.133495	1.1536	0.001043	0.003188	24.2183	10	0	0	0.0284575	0.0284575		0
600458	2014	0.223669	0.057304	0.0286409	0	0.004116	0.014331	23.0534	12	0	1	0.333194	0.333194		0
300105	2014	0	0.016872	-0.0433784	0.428061	0.053678	0.078663	21.8804	4	0	1	0.0444828		0.0444828	0
600630	2013	0.337559	0.013214	0.0226863	0.51071	0.020736	0.033328	21.6483	20	0	0	0.0396888		0.0396888	0
2097	2010	0.480404	0.030944	-0.0746729	0.530437	0.046172	0.127497	22.1914	4	1	0	0.0006745	0.0006745		0
949	2009	0.458397	0.012048	0.0343237	0.581114	0.025884	0.070023	22.0709	10	0	0	0.0323517		0.0323517	0
300322	2014	0.178814	0.033774	0.0101127	0.383552	0.043797	0.074413	20.8397	2	1	1	0.0576047	0.0576047		1
600206	2015	0	0.01138	-0.0372205	0.297612	0.010729	0.011407	21.8523	16	0	1	0.0305606		0.0305606	0
600609	2002	0.688044	0.220641	-0.0207273	0.752982	0.004289	0.012182	22.1528	10	1	0	0.0882008		0.0882008	0
600177	2000	0.0520314	0.030709	0.0866583	0.533042	0.127306	0.173164	21.6176	2	0	0	0.168389	0.168389		0
300316	2016	0.16935	0.038218	-0.0160089	0.346235	0.044539	0.053399	22.1418	4	1	1	0.064348		0.064348	1
850	2015	0.313225	0.059342	0.0195218	0.752081	0.005233	0.00826	22.8717	17	0	1	0.0315058		0.0315058	0
2610	2019	0.329558	0.019945	0.0708708	0.7933	-0.143305	-0.405981	23.1782	8	0	1	0.0169665	0.0169665		0
600549	2006	0.446312	0.019237	0.0589131	0.723363	0.062068	0.235484	22.4619	4	0	0	0.0445818	0.0445818		0
2196	2009		0.02867	0.104713	0.56319	0.008772	0.017315	20.0313	2	1	0	0.0316935		0.0316935	0
2025	2018		0.023558	0.0257771	0.44014	0.085542	0.126774	22.2754	14	1	1	0.0260245		0.0260245	1
601005	2014	0.34428	0.056893	0.0593137	0.958361	0.001095	0.005168	24.5767	7	0	1	0.0112478		0.0112478	0
600111	2015	0.559231	0.037801	0.18631	0.367114	0.003965	0.005818	23.4	18	0	1	0.0318606		0.0318606	0
910	2002	0.65445	0.002238	0.0728563	0.857844	0.039707	0.068452	21.2031	3	0	0	0.0365438	0.0365438		0
600449	2019	0.30157	0.056881	0.13097	1.0826	0.112029	0.142948	22.744	16	0	1	0.0030657		0.0030657	0
799	2014	0.070864	0.054844	-0.031161	0.497848	-0.049201	-0.061573	21.4685	17	0	1	0.0011808	0.0011808		0
601566	2016		0.022834	0.0810234	0.491802	0.076375	0.094505	22.4317	5	0	1	0.0345937		0.0345937	0
600815	2002	0.328301	0.069106	0.0501291	0.670999	0.036765	0.065296	21.0876	8	1	0	0.0265006		0.0265006	0
600237	2015	0.449849	0.012039	-0.0137263	0	0.003738	0.006315	21.6337	15	1	1	0.0660202		0.0660202	1
600584	2010	0.490578	0.025026	0.0879496	0.405061	0.049332	0.092152	22.2744	7	1	0	0.0551276	0.0551276		0
63	2019	0.355369	0.054665	0.0527368	0.606297	0.040911	0.152201	25.6735	22	1	1	0.0183161	0.0183161		1
600702	2017		0.031882	0.0905705	0.264245	0.030242	0.053527	22.2706	21	0	1	0.0614457		0.0614457	0
2029	2008	0	0.010941	0.0986049	0.504864	0.093028	0.132033	21.2919	4	0	0	0.0737619	0.0737619		0
898	2002	0.310823	0.026065	0.168923	0.965315	0.047853	0.07918	23.243	5	0	0	0.0787208	0.0787208		0
600074	2010	0.571396	0.219929	0.10724	0.533623	-0.102606	-0.581156	21.81	13	1	0	0.0274449		0.0274449	0
600336	2013	0.173553	0.161651	0.0725202	0.557907	0.046408	0.163282	21.9075	13	0	0	0.0219514		0.0219514	0
600597	2012	0.305588	0.029992	0.132969	0.590425	0.035858	0.075686	22.9575	10	0	0	0.0260817	0.0260817		0
2490	2014	0.429477	0.079168	0.0662733	0.804466	0.002359	0.005184	22.5224	4	1	1	0.0144817		0.0144817	1
2522	2019	0.572474	0.031879	0.0521771	0.491028	-0.00384	-0.006534	21.917	9	0	1	0.0480893		0.0480893	0
677	2001	0.537471	0.000301	0.046776	0.719679	0.030497	0.101106	20.7757	5	0	0	0.296006	0.296006		0
2180	2015	0.442685	0.035347	0.0681503	0.402907	0.0946	0.151444	21.8609	8	1	1	0.386222	0.386222		1
600146	2007	0.441955	0.249345	-0.021611	0	-0.034486	-0.0426	19.954	8	0	0	0.0201961		0.0201961	0
2330	2016		0.090599	0.0496704	0.268934	0.004647	0.006278	21.3019	6	0	1	0.0650715		0.0650715	0
2197	2018	0.538026	0.0468	0.00458408	0.839854	-0.048684	-0.104905	22.3768	11	0	1	0.002199	0.002199		0
600740	2013	0.406803	0.018527	-0.117817	0.890456	0.002307	0.007012	22.8731	17	0	0	0.0269538		0.0269538	0
678	2017	0.392649	0.119593	0.00996895	0	0.005076	0.010752	21.7535	20	0	1	0.0246198	0.0246198		0
600019	2016	0.205404	0.043467	0.0610955	1.11166	0.03435	0.070044	26.3142	16	0	1	0.0157037		0.0157037	0
2276	2013	0.570027	0.024694	0.0376094	0.710902	0.05439	0.086808	22.1158	4	0	0	0.0343424		0.0343424	0
600779	2010	0	0.020739	-0.0174432	0.274111	0.107995	0.15818	21.485	14	0	0	0.0532017		0.0532017	0
600260	2004	0.412819	0.006301	-0.0745299	0.916587	0.044617	0.060071	21.0347	4	1	0	0.0141278	0.0141278		0
603369	2017		0.015434	0.138619	0.337511	0.123957	0.169608	22.7006	3	0	1	0.0002107	0.0002107		0
600877	2015	0.341969	0.092925	-0.0843695	0.230471	-0.080605	0	21.4211	20	0	1	0.0297121		0.0297121	0
300011	2014	0	0.041211	0.0692709	0	0.082115	0.096014	21.4783	5	1	1	0.023744		0.023744	1
752	2012	0.549377	0.012494	0.18796	0.316541	0.059319	0.068839	20.8622	15	0	0	0.0414696		0.0414696	0
600836	2010	0.27784	0.019603	-0.0322671	0.469023	0.008224	0.040345	21.6781	16	0	0	0.001352	0.001352		0
600182	2007	0.488881	0.009819	0.163717	0.653246	0.051978	0.174156	21.8151	8	0	0	0.0317781		0.0317781	0
2090	2009	0.316147	0.090904	0.0387404	0.339497	0.07023	0.110066	20.4016	3	0	0	0.04118		0.04118	0
300328	2017	0.320459	0.027419	0.0921081	0.320175	0.017594	0.031368	21.1179	5	0	1	0.0313144	0.0313144		0
600191	2015	0.323334	0.003453	-0.0196615	0.241258	0.057902	0.069497	21.6589	17	0	1	0.0381333		0.0381333	0
300130	2015	0.0945501	0.040335	0.145078	0.277636	0.047412	0.068242	21.3235	5	1	1	0.115103	0.115103		1
852	2015	0.282093	0.012572	0.0176592	0.542459	0.00577	0.015905	22.7218	17	1	1	0.439517	0.439517		1
600130	2015	0.115055	0.010509	0.0679212	0.155513	0.044298	0.063217	21.0429	15	1	1	0.0414434		0.0414434	1
600192	2019	0.3549	0.034439	0.0267665	0.96069	0.004088	0.009025	22.2488	21	0	1	0.0113691		0.0113691	0
300065	2017	0.413111	0.091819	0.0624444	0.374333	0.070855	0.091567	21.5174	7	1	1	0.0321412		0.0321412	1
55	2008	0.531574	0.043591	0.0165479	0.75179	0.013774	0.030642	21.0566	12	0	0	0.0100471		0.0100471	0
600733	2009	0	9e-05	0.282191	0.264461	0.019388	0.039235	20.3165	13	1	0	0.0178789		0.0178789	0
601003	2011	0.538603	0	0.0424153	0.840971	0.018902	0.068756	23.6764	4	0	0	0.0279487		0.0279487	0
2203	2017	0.621534	0.021601	-0.203767	0.694817	0.047144	0.130461	23.4498	9	0	1	0.0147996	0.0147996		0
960	2011	0.710407	0.027537	0.0113831	0.602484	0.042174	0.133452	23.5294	11	0	0	0.0025661		0.0025661	0
600872	2013	0.216342	0.028638	0.0365429	0.356457	0.059617	0.092398	22.0306	18	0	0	0.0511112	0.0511112		0
600679	2001	0.607699	0.026964	-0.0024457	0.566663	0.010577	0.021525	21.3776	8	1	0	0.0404493		0.0404493	0
300441	2018	0.551009	0.050333	0.100113	0.743849	0.053801	0.087714	21.7913	3	0	1	0.0192413		0.0192413	0
300305	2017		0.007986	0.0340394	0.783398	0.043712	0.047871	21.1792	5	0	1	0.0410656		0.0410656	0
584	2000	0.710586	0.013086	0.0144314	0.523761	0.030569	0.071602	20.3315	5	1	0	0.025678		0.025678	0
600866	2009	0.505905	0.038836	0.211486	0.246865	0.149356	0.219237	21.1272	15	0	0	0.0156057		0.0156057	0
300402	2018		0.063474	-0.00487925	0.789096	0.00977	0.023681	21.1275	4	1	1	0.0180299	0.0180299		1
600478	2015	0.202799	0.094129	0.0365526	0.186229	0.014959	0.026785	22.0627	12	0	1	0.0378634	0.0378634		0
600182	2012	0.441169	0.006296	0.121045	0.866695	0.092224	0.228284	22.0876	13	0	0	0.0042286		0.0042286	0
300543	2019		0.021615	0.16634	0.442505	0.083621	0.134793	20.9248	3	1	1	0.020618		0.020618	1
600302	2018		0.022108	-0.0498152	0.895246	0.017824	0.023001	21.2534	18	1	1	0.0036344	0.0036344		1
600801	2007	0.477335	0.08586	0.113058	0.622106	0.039862	0.14127	22.8649	13	0	0	0.0556341	0.0556341		0
600118	2002	0.327252	0.013241	0.00029962	0.433517	0.061728	0.104142	20.2497	5	1	0	0.028491		0.028491	0
2882	2019		0.021473	0.0875526	0.814239	0.116242	0.15138	21.6039	2	0	1	0.0071686		0.0071686	0
603288	2019		0.00559	0.265315	0.082935	0.21638	0.32271	23.9322	5	0	1	0.0510208		0.0510208	0
600987	2011	0.268181	0.030965	0.0906429	0.81011	0.127529	0.164723	21.5784	7	0	0	0.017984		0.017984	0
600219	2015	0.326634	0.042493	0.0256894	0	0.019282	0.02629	24.2726	16	0	1	0.0699083		0.0699083	0
726	2018	0.531766	0.045426	0.135735	0.93883	0.08144	0.111081	23.0782	18	0	1	0.0479026	0.0479026		0
300138	2018		0.036153	-0.0167355	0.791605	0.042425	0.081845	21.9343	8	0	1	0.0114761		0.0114761	0
509	2002	0.76896	0.06498	-0.314096	0.496413	-0.307268	-0.580832	20.5443	9	0	0	0.0574354		0.0574354	0
595	2008	0.657063	0.029792	0.0316865	0.618949	0.024533	0.046694	20.6475	12	0	0	0.0021356		0.0021356	0
600563	2009	0.0738804	0.021451	0.140536	0.31295	0.112583	0.129465	20.9125	7	1	0	0.0705263		0.0705263	0
600477	2010	0.35515	0.028731	0.0155668	0.724019	0.030761	0.103678	22.0714	7	0	0	0.0106102		0.0106102	0
600877	2006	0.357763	0.039873	-0.0299064	0.880976	-0.083328	-0.300875	21.8652	11	0	0	0.0070567		0.0070567	0
600517	2018		0.044506	0.0155564	0.929906	0.000922	0.002292	22.9098	15	0	1	0.0160945		0.0160945	0
600118	2011	0.0508142	0.037255	0.0814792	0.275227	0.055822	0.114487	22.2512	14	1	0	0.0420735		0.0420735	0
2560	2013	0.729194	0.076512	-0.00552415	0.828251	0.050385	0.064612	21.0976	2	0	0	0.014707		0.014707	0
2503	2013	0.0669022	0.016333	-0.0124727	0.662322	0.10423	0.130103	21.6905	3	0	0	0.0336167		0.0336167	0
600537	2006	0.808038	0.002735	0.0530095	0.86936	0.016552	0.029398	20.599	3	0	0	0.0361962		0.0361962	0
300565	2019		0.059151	-0.0191867	0.436487	-0.085869	-0.12291	20.6775	3	1	1	0.0441952		0.0441952	1
600698	2015	0.353057	0.005186	-0.00278095	0.232905	-0.041557	-0.07203	20.8445	22	1	1	0.0145192	0.0145192		1
2551	2017	0.101023	0.05486	0.0546106	0.663085	0.043888	0.070767	22.1843	6	1	1	0.0331463	0.0331463		1
601100	2015	0.580642	0.056513	0.0339823	0.632704	0.012898	0.017296	22.271	4	1	1	0.000222		0.000222	1
2090	2010	0.404426	0.051733	-0.0433869	0.328341	0.053954	0.096373	20.6878	4	0	0	0.0774188	0.0774188		0
2212	2011	0.244053	0.052664	0.0847193	0.725574	0.080138	0.089601	21.3858	3	0	0	0.0004958		0.0004958	0
709	2005	0.519666	0.007908	0.192298	1.05627	0.045161	0.125359	23.9232	8	0	0	0.116172	0.116172		0
600365	2018		0.000376	-0.4778	0.640965	0.027643	0.042518	20.9054	17	0	1	0.0137599		0.0137599	0
2064	2015	0.645894	0.053306	0.0449893	0.442177	0.047191	0.075768	22.4069	9	0	1	0.0015477	0.0015477		0
300220	2016		0.05995	0.0431126	0.234457	0.012291	0.016708	19.9588	5	1	1	0.0490355		0.0490355	1
2196	2016		0.040269	0.0124948	0.578963	0.040918	0.050523	21.7894	9	1	1	0.167166		0.167166	1
600063	2018	0.355078	0.036157	0.148046	1.01498	0.01419	0.028152	22.9393	21	0	1	0.0114829		0.0114829	0
2733	2018		0.035722	0.061626	0.799089	0.020894	0.035649	22.1576	4	0	1	0.0413963	0.0413963		0
600764	2004	0.655748	0.018479	-0.145225	0.682388	0.044075	0.064726	20.5157	8	1	0	0.058		0.058	0
2430	2013	0.285132	0.028646	0.0417218	0.811712	0.026783	0.072688	23.0243	3	1	0	0.0565117	0.0565117		0
600961	2010	0.783419	0.046748	0.0476819	0.645905	0.002774	0.008365	22.5973	6	0	0	0.0307591		0.0307591	0
600737	2013	0.576574	0.043283	0.0716537	0.859437	0.005827	0.011274	23.1843	17	0	0	0.243224	0.243224		0
570	2017	0.0318564	0.028955	-0.0326813	0.880437	0.012626	0.020751	22.0378	23	0	1	0.0055103		0.0055103	0
2346	2019		0.029498	0.0192111	0.526883	0.032431	0.046622	21.7945	9	0	1	0.0125485		0.0125485	0
600612	2013	0.508132	0.014629	0.163022	0.585879	0.121033	0.292147	22.9573	21	0	0	0.0016844	0.0016844		0
300193	2014	0	0.014439	0.0471289	0.681575	0.023207	0.025726	21.4743	3	0	1	0.0590951		0.0590951	0
300093	2012	0.677521	0.013338	0.153061	0.79099	0.02286	0.032118	20.9006	2	0	0	0.0572811		0.0572811	0
600186	2005	0.600323	0.083843	0.0194596	1.02446	0.001652	0.003598	22.1761	7	0	0	0.0428748		0.0428748	0
600355	2015	0.153677	0.031607	0.0442546	0.141027	-0.152971	-0.226089	20.1914	13	1	1	0.0391109		0.0391109	1
2167	2018	0.595812	0.226214	0.151818	0.518499	0.004401	0.010684	21.6149	11	0	1	0.0003366		0.0003366	0
300470	2019	0.335695	0.070272	0.0701686	0.324289	0.126742	0.165347	21.2797	4	0	1	0.116074		0.116074	0
600614	2012	0.436032	0.050406	-0.0256734	0.371386	0.022154	0.056168	21.7295	20	0	0	0.0158131		0.0158131	0
600724	2006	0.560065	0.01525	0.087807	0.807283	0.03835	0.096808	21.4837	10	0	0	0.0228624		0.0228624	0
600477	2006	0.608197	0.011867	-0.00535842	0.972861	0.009336	0.040987	21.7359	3	0	0	0.0147152		0.0147152	0
600191	2007	0.407816	0.00734	-0.0220298	0.781168	0.011462	0.01552	22.0034	9	0	0	0.0990944		0.0990944	0
2249	2018	0.261598	0.057387	0.0513005	0.956905	-0.164586	-0.358601	23.4017	10	0	1	0.011778		0.011778	0
2747	2019	0.582655	0.104404	0.0297865	0.361204	0.023274	0.051277	22.0548	4	1	1	0.021206		0.021206	1
2297	2017	0.574216	0.085777	0.00929258	0	-0.029169	-0.041653	21.5362	8	0	1	0.0463779		0.0463779	0
600559	2016		0.039242	0.248765	0.317489	0.034592	0.068966	21.8878	14	0	1	0.0159552		0.0159552	0
890	2016	0.645471	0.009402	-0.287019	0.706189	0.017568	0.16979	22.897	17	0	1	0.0807089		0.0807089	0
600343	2006	0.480683	0.04719	-0.0182075	0.629712	0.026571	0.044832	20.4874	3	1	0	0.0239531		0.0239531	0
600038	2018	0.0250672	0.02334	0.0397195	0.631835	0.021233	0.063652	23.9028	18	1	1	0.0141221		0.0141221	1
2835	2018		0.014081	-0.0394118	0.710892	0.004629	0.006123	20.5695	2	1	1	0.0263003		0.0263003	1
2300	2012	0.85263	0.025315	0.0992671	0.723923	0.053485	0.11744	21.6709	3	0	0	0.0230684		0.0230684	0
600419	2014	0.143441	0.048227	0.100153	0.26205	0.037018	0.061282	20.0133	13	0	1	0.0265315	0.0265315		0
568	2016		0.017206	0.191976	0.280139	0.142584	0.175259	23.3388	22	0	1	0.0018119		0.0018119	0
2575	2014	0.522511	0.104589	-0.00617542	0.301827	0.015055	0.016459	20.7106	3	0	1	0.0452629		0.0452629	0
600060	2004	0.0251187	0.012962	0.0197392	0.951898	0.014414	0.025369	22.1993	7	1	0	0.0438612		0.0438612	0
2087	2010	0.796003	0.011958	-0.0674615	0.883639	0.022885	0.054454	22.094	4	0	0	0.12737	0.12737		0
300021	2019	0.444192	0.029643	-0.0462912	0.647591	0.034145	0.083234	22.0881	10	0	1	0.0308428		0.0308428	0
2430	2018		0.027612	0.11298	0.77704	0.070037	0.139116	23.1522	8	1	1	0.0013581		0.0013581	1
2254	2010	0	0.023283	0.0750847	0.346395	0.120357	0.145351	21.5422	2	0	0	0.0011422		0.0011422	0
2634	2019		0.044407	0.06162	0.353348	0.039747	0.055404	20.6798	8	0	1	0.0266444	0.0266444		0
600768	2010	0.762527	0.066475	0.0150849	0.391926	0.034367	0.144613	20.2244	14	0	0	0.0547454		0.0547454	0
977	2017	0.375719	0.04573	0.014252	0.494552	0.023735	0.058286	23.607	17	1	1	0.0124972		0.0124972	1
733	2016	0.365338	0.025912	0.0204609	0.673953	0.02297	0.046424	22.8253	19	1	1	0.0064412		0.0064412	1
600592	2013	0.22091	0.051931	0.0131229	0.781098	0.015325	0.022437	21.7539	11	0	0	0.0045778	0.0045778		0
603033	2019	0.64878	0.042368	0.0337745	0.734229	0.049264	0.075487	22.2134	3	0	1	0.301613	0.301613		0
300176	2017	0.372365	0.015608	0.371598	0.171313	0.185416	0.443528	21.6974	6	1	1	0.036518	0.036518		1
600978	2013	0.443133	0.117174	0.077714	0.817929	0.047539	0.087772	22.878	9	0	0	0.0635919		0.0635919	0
600685	2005	0.0357883	0.03015	0.332302	0.908134	0.04065	0.120531	21.6572	12	1	0	0.0023503	0.0023503		0
959	2003	0.486382	0.000178	0.14113	0.914961	0.064172	0.136206	23.2843	4	0	0	0.0349111		0.0349111	0
600724	2016	0.451928	0.004874	0.0711137	0.74998	0.017478	0.078867	23.4636	20	0	1	0.0123828		0.0123828	0
21	2009	0.298155	0.002297	0.0909478	0.423928	0.048991	0.067278	22.4149	15	1	0	0.0099941		0.0099941	0
2293	2013	0	0.040497	0.15637	0.367214	0.125557	0.156276	21.6961	4	0	0	0.0007078	0.0007078		0
300317	2014	0.463107	0.036037	-0.0280826	0.523394	0.004445	0.010021	21.0486	2	0	1	0.0144706		0.0144706	0
600854	2014	0.172431	0.002133	0.0161002	0.717521	-0.003094	-0.004214	21.6689	20	0	1	0.0167719		0.0167719	0
300353	2019	0.317066	0.057311	0.0111035	0.486442	-0.136083	-0.256864	21.9101	7	1	1	0.0094715		0.0094715	1
300477	2019	0.34963	0.055122	0.0451981	0.658676	0.013457	0.031017	22.254	4	0	1	0.0225226		0.0225226	0
300053	2019	0.301152	0.096638	0.02114	0.448261	-0.059216	-0.079869	22.0963	9	1	1	0.0907932	0.0907932		1
300034	2013	0	0.04583	0.0427047	0.30735	0.066776	0.085061	20.9977	4	0	0	0.0590618	0.0590618		0
603969	2019	0.323094	0.032059	-0.00011316	0.641049	0.056112	0.095328	21.8632	4	0	1	0.0446093		0.0446093	0
981	2018	0.180126	0.078453	0.0033769	1.04538	-0.012882	-0.03145	24.3282	18	1	1	0.0142534		0.0142534	1
600967	2013	0.0744399	0.037176	0.0584004	0.407794	0.073463	0.108354	21.9891	9	1	0	0.0252684		0.0252684	0
599	2018	0.36482	0.041573	-0.0255453	1.07345	0.003221	0.007498	22.9166	22	0	1	0.0618312		0.0618312	0
2545	2017	0.259059	0.354213	0.0214202	0.847002	0.022776	0.035434	23.119	6	0	1	0.0487802		0.0487802	0
600573	2007	0.06536	0.081727	0.0978217	0.638328	0.037327	0.043491	20.8951	4	0	0	0.0117505	0.0117505		0
600690	2014	0.0219819	0.012964	0.093413	0.752795	0.089222	0.229817	25.0408	21	0	1	0.0150835		0.0150835	0
600585	2010	0.524672	0.045817	0.0994889	0.536236	0.105183	0.178333	24.8245	8	0	0	0.0875812	0.0875812		0
2403	2015	0.285521	0.102249	0.047501	0.472316	0.041488	0.068153	21.7309	5	0	1	0.02174		0.02174	0
2677	2014	0	0.055876	0.114601	0.54535	0.121762	0.13943	20.8465	2	0	1	0.0004596	0.0004596		0
600362	2014	0.447456	0.018504	0.0182061	0.90433	0.029894	0.060595	25.2805	12	0	1	0.0241129		0.0241129	0
48	2017	0.239696	0.027348	0.0841835	0.357033	-0.035535	-0.195778	22.0855	23	0	1	0.0036798	0.0036798		0
570	2002	0.332349	0.037252	0.0516781	0.812077	-0.244897	-0.731299	21.5046	8	0	0	0.022168		0.022168	0
600894	2017		0.019942	0.0461662	0.900945	0.045383	0.059393	22.9424	21	0	1	0.0174898		0.0174898	0
636	2002	0.719774	0.013103	0.056606	0.792538	0.005851	0.008207	21.8621	6	1	0	0.019996		0.019996	0
2334	2015	0	0.04238	0.00441835	0.306701	0.073959	0.089251	21.4339	5	0	1	0.035977		0.035977	0
2459	2012	0.469161	0.041073	-0.0366677	0.896455	-0.14072	-0.344582	21.5788	2	0	0	0.0477124	0.0477124		0
600238	2017	0.330781	0.015381	-0.112512	0.400899	-0.055046	-0.139921	21.3801	17	0	1	0.0047487		0.0047487	0
601339	2015	0.721304	0.035978	0.0102723	0.708389	0.029181	0.048195	23.1306	3	0	1	0.0246668		0.0246668	0
300461	2018	0.264607	0.031199	0.100569	0.498524	-0.060763	-0.248419	21.056	3	1	1	0.0907935		0.0907935	1
702	2009	0.485107	0.073279	0.0134736	0.384508	0.017804	0.034101	20.5326	12	0	0	0.0270932		0.0270932	0
603838	2017		0.096513	0.0695244	0.45342	0.052971	0.060411	20.487	2	0	1	0.0179927	0.0179927		0
600197	2017		0.015518	0.11141	0.274977	0.11628	0.159569	21.8446	18	0	1	0.0204747	0.0204747		0
2154	2016		0.075387	0.0667115	0.5362	-0.093033	-0.16142	22.1492	9	0	1	0.0197524		0.0197524	0
300005	2014	0	0.0056	0.164606	0.253701	0.159586	0.217852	21.2927	5	0	1	0.0360985		0.0360985	0
777	2005	0.237033	0.024078	0.125596	0.682176	0.022837	0.039868	20.0452	8	0	0	0.112077	0.112077		0
600127	2007	0.719034	0.063598	-0.00407649	0.356105	0.008141	0.017124	21.2242	9	0	0	0.0072001		0.0072001	0
300490	2018		0.039181	-0.0406766	0.812844	0.035652	0.057804	21.7418	3	0	1	0.142436	0.142436		0
601218	2013	0.557391	0.018872	0.0530999	0.886171	0.005227	0.008862	22.0662	2	1	0	0.021964		0.021964	0
678	2006	0.222131	0.148964	0.0549954	0.628143	0.034138	0.057141	20.2674	9	0	0	0.0650885		0.0650885	0
600105	2005	0.503346	0.050036	0.071234	1.02441	0.008136	0.020606	21.6992	8	0	0	0.002709		0.002709	0
300442	2017	0.261826	0.048919	0.012494	0.712545	0.005991	0.010065	21.2334	2	1	1	0.0638468	0.0638468		1
687	2007	0.160256	0.021721	0.0202949	0.699918	0.026552	0.036015	21.7192	10	1	0	0.0337448		0.0337448	0
836	2003	0.825556	0.050231	-0.0171538	0.944673	-0.213429	-0.514713	21.3112	6	0	0	0.0748752		0.0748752	0
2105	2016	0.565116	0.053575	0.0736064	0.225595	0.010493	0.027483	21.0548	9	1	1	0.0066239		0.0066239	1
2733	2016		0.014575	0.0242309	0.662879	0.037803	0.054154	21.8869	2	0	1	0.0050291	0.0050291		0
600616	2017		0.048384	0.0476832	0.452768	0.020412	0.024022	21.5904	25	0	1	0.0155106		0.0155106	0
576	2017		0.080215	-0.0043788	0.159386	-0.234639	-0.276929	20.9136	23	1	1	0.037309		0.037309	1
2135	2019	0.278838	0.017563	0.0279806	0.909375	0.023164	0.060151	23.1607	12	0	1	0.0338185	0.0338185		0
600099	2003	0	0.009384	0.0478865	0.490396	0.009032	0.01041	20.0801	6	1	0	0.0429004		0.0429004	0
600271	2005	0	0.002995	0.177837	0.768631	0.108808	0.146914	21.7937	2	1	0	0.0171658		0.0171658	0
600156	2014	0.124058	0.148837	-0.0992563	0.330747	-0.029719	-0.04413	20.8283	16	0	1	0.0462314		0.0462314	0
837	2008	0.394295	0.029862	0.0119523	0.739918	0.044604	0.074822	21.1055	10	0	0	0.0031778		0.0031778	0
559	2018	0.255322	0.016211	0.0101474	0.582555	0.062125	0.137024	23.2122	24	1	1	0.0112661	0.0112661		1
880	2001	0.149769	0.043184	0.181104	0.638433	0.043849	0.07639	20.8576	3	0	0	0.051462		0.051462	0
929	2001	0.639893	0.077624	0.153085	0.655411	-0.218431	-0.484949	20.4837	2	0	0	0.0740119	0.0740119		0
600963	2017	0.553878	0.045036	0.0714472	0.948116	0.022521	0.044268	23.4603	13	0	1	0.0210815	0.0210815		0
300322	2015	0.33563	0.032349	-0.0238009	0.164982	-0.094456	-0.217885	20.9747	3	1	1	0.007466		0.007466	1
2355	2017	0.718343	0.021379	-0.0118899	0.641985	0.022959	0.044716	22.1779	7	1	1	0.063179		0.063179	1
2553	2016	0	0.010733	0.0925438	0.260647	0.096009	0.104318	20.4394	5	0	1	0.0386312		0.0386312	0
519	2005	0.293229	0.037914	-0.037948	0.831554	0.037845	0.060405	20.1381	12	1	0	0.0099751		0.0099751	0
603725	2019		0.028918	0.062578	0.716953	0.004293	0.00658	20.9356	2	0	1	0.0320011		0.0320011	0
600802	2019		0.097347	0.163967	0.677127	0.127923	0.33543	22.0928	25	0	1	0.0013071		0.0013071	0
2106	2017		0.023936	0.0754984	0.580628	0.031813	0.039185	22.2648	10	1	1	0.0315798		0.0315798	1
659	2000	0.599381	0.025437	0.0668995	0.613369	0.047305	0.074035	21.4688	4	0	0	0.0231918	0.0231918		0
600398	2014	0	0.018836	0.103797	0.77086	0.128382	0.334856	23.6427	14	0	1	0.209016	0.209016		0
2270	2014	0	0.099496	0.018894	0	0.023941	0.031109	20.4587	6	0	1	0.0422327		0.0422327	0
300049	2018	0.126217	0.159363	0.0367101	0.680721	0.021167	0.029872	21.4814	8	1	1	0.0010036	0.0010036		1
601633	2017	0.219643	0.029568	-0.00973947	0.750615	0.045622	0.102387	25.4287	6	1	1	0.0046916		0.0046916	1
878	2001	0.430686	0	0.199871	0.797304	0.020569	0.046831	22.1213	3	0	0	0.0397382	0.0397382		0
600156	2017		0.138059	-0.0172145	0.412162	-0.112833	-0.179262	20.7612	19	0	1	0.0281753		0.0281753	0
860	2002	0.662241	0.011845	0.00743944	0.848883	0.047309	0.063627	21.2016	4	0	0	0.0282927	0.0282927		0
600619	2002	0.566521	0.045315	0.0901638	0.880781	0.013446	0.033	21.9138	10	0	0	0.0287943	0.0287943		0
23	2011	0.434857	0.008085	0.0354792	0.763067	0.008322	0.026359	20.8127	18	0	0	0.0358695		0.0358695	0
2491	2015	0.607205	0.024692	0.0773668	0.238915	0.049579	0.095457	22.4947	5	0	1	0.0223506		0.0223506	0
982	2006	0.480731	0.029748	0.101572	0.793399	-0.10266	-0.701326	20.5542	6	0	0	0.0312716		0.0312716	0
960	2017	0.654644	0.125235	0.0751139	0.811465	0.029298	0.073173	24.1427	17	0	1	0.0093244	0.0093244		0
2508	2013	0	0.03306	0.115166	0.262925	0.13474	0.184966	21.7539	3	0	0	0.0344934		0.0344934	0
600416	2008	0.296161	0.026899	0.0167907	0.960838	0.013462	0.04757	22.3391	6	0	0	0.0046289	0.0046289		0
2035	2018		0.036879	0.118859	0.537885	0.13103	0.259329	22.3898	14	0	1	0.0091811		0.0091811	0
880	2000	0.410153	0.039618	0.0143637	0.63525	0.067461	0.13062	20.7447	2	0	0	0.0178032	0.0178032		0
2157	2009	0.622394	0.052275	-0.122243	0.676324	0.034167	0.095659	21.3232	2	0	0	0.232162	0.232162		0
2087	2012	0.504967	0.023451	0.0520288	0.999238	0.017272	0.044836	22.2581	6	0	0	0.0394604		0.0394604	0
600735	2019		0.001372	0.0994637	0.4662	0.093925	0.11961	20.9805	23	0	1	0.0098764		0.0098764	0
600302	2007	0.125875	0.06318	0.0718192	0.567904	0.081991	0.108734	21.2026	7	1	0	0.0346098		0.0346098	0
2342	2016	0.514788	0.039965	0.0205652	0.51722	0.005069	0.008528	22.1271	6	0	1	0.0237034		0.0237034	0
600881	2012	0.57465	0.048346	-0.0981078	1.05072	0.011068	0.041271	24.4903	17	0	0	0.0131005		0.0131005	0
600071	2013	0.113286	0.027892	0.0130204	0.585059	-0.044976	-0.056138	20.6532	16	1	0	0.0205589	0.0205589		0
2487	2014	0	0.059696	-0.0341049	0.546192	0.02384	0.030428	21.4076	4	0	1	0.0121287		0.0121287	0
300475	2018		0.025446	0.0055609	0.857512	0.015765	0.018648	21.1188	3	0	1	0.0206037		0.0206037	0
600111	2000	0	0.084781	0.139092	0.345209	0.080191	0.091128	20.9246	3	0	0	0.023176	0.023176		0
2392	2016	0.00158358	0.088369	0.00854803	0.699218	0.030322	0.049389	22.314	6	0	1	0.0465725		0.0465725	0
600854	2002	0.0620293	0.133799	-0.060318	0.935207	0.031805	0.035985	22.0065	8	0	0	0.0376399		0.0376399	0
2301	2011	0.0467887	0.045087	0.0494681	0.774008	0.045532	0.059493	21.0671	2	0	0	0.0257021		0.0257021	0
600143	2017	0.319883	0.076717	0.0102067	0.738375	0.02658	0.054897	23.7558	13	0	1	0.040024		0.040024	0
806	2004	0.676897	0.022317	-0.0264438	0.86242	0.05069	0.103528	21.7616	6	0	0	0.0172691		0.0172691	0
603380	2019		0.022203	0.138778	0.684226	0.108606	0.148709	20.8854	2	1	1	0.0192716		0.0192716	1
2337	2019		0.019775	0.0553244	0.65759	0.004977	0.006003	21.1793	9	1	1	0.0229377		0.0229377	1
938	2002	0.416458	0.001636	-0.183347	0.672156	0.008423	0.017816	21.1352	3	1	0	0.0356325		0.0356325	0
2487	2019		0.029867	0.0619464	0.790094	0.047635	0.087486	22.0282	9	0	1	0.0133887		0.0133887	0
2049	2014	0	0.107216	0.0725807	0.452921	0.087036	0.115724	21.9732	9	1	1	0.0040157		0.0040157	1
600305	2019	0.0481639	0.028005	0.143913	0.236974	0.110761	0.140644	21.8158	18	0	1	0.0123651		0.0123651	0
413	2001	0.0170492	0.009592	-0.0542534	0.675273	0.03001	0.072702	21.1541	5	1	0	0.0163809	0.0163809		0
600298	2004	0.424884	0.01894	0.0792881	0.86501	0.060741	0.085457	20.6125	4	0	0	0.0594556	0.0594556		0
600275	2015	0.400606	0.119895	-0.0297965	0.082033	-0.092883	-0.192554	19.7708	15	0	1	0.045671		0.045671	0
895	2003	0.0773561	0.017833	0.134252	0.704714	0.1011	0.143596	21.8564	5	0	0	0.0419548	0.0419548		0
716	2016	0.594882	0.151071	-0.0220006	0.52546	0.008077	0.013811	21.8597	19	0	1	0.0266921		0.0266921	0
300695	2019		0.030604	0.0683882	0.807024	0.096589	0.114255	21.5197	2	1	1	0.0368685		0.0368685	1
2466	2012	0.855122	0.08414	-0.0283269	0.616153	0.026605	0.041269	21.1735	2	0	0	0.140733	0.140733		0
600689	2009	0.276903	0.010857	-0.0971009	0.411632	0.01556	0.034949	20.6271	16	0	0	0.007712		0.007712	0
603699	2019		0.02292	0.0155493	0.392327	0.0924	0.171706	22.325	5	0	1	0.0247649	0.0247649		0
600801	2003	0.695974	0.060505	0.0977088	0.845259	0.026756	0.087903	21.8278	9	0	0	0.0988178	0.0988178		0
708	2013	0.113769	0.005024	0.028104	1.13987	0.044796	0.064237	22.2277	16	0	0	0.020256		0.020256	0
2340	2017	0.455217	0.063194	0.0104861	0.582547	0.029324	0.082629	23.8256	7	0	1	0.0242481	0.0242481		0
988	2007	0.496137	0.01016	0.00795711	0.567553	0.020356	0.039382	21.579	7	1	0	0.0308449		0.0308449	0
895	2019	0.285958	0.034251	0.154492	0.576236	0.197881	0.331046	24.0778	21	0	1	0.0068618		0.0068618	0
600487	2005	0.441906	0.00961	0.00288998	0.957185	0.044281	0.074345	20.9669	2	0	0	0.0405996		0.0405996	0
603638	2019		0.024199	0.0726012	0.452451	0.128544	0.170974	21.7023	2	1	1	0.0653123		0.0653123	1
600860	2019		0.07445	0.0514367	0.54456	-0.097273	-0.231974	21.2366	25	1	1	0.0030408	0.0030408		1
600742	2016	0.108624	0.025007	0.105377	0.812963	0.062848	0.107216	22.8467	20	1	1	0.0069036	0.0069036		1
600580	2015	0.510466	0.069317	0.0611641	0.651434	0.030901	0.087418	23.367	13	0	1	0.171412	0.171412		0
600146	2001	0.0790913	0.281904	0.0639199	0.308307	-0.300067	-0.335662	19.8203	2	0	0	0.229214	0.229214		0
600197	2004	0	0.0017	0.0332281	0.813734	0.074411	0.094291	20.8166	5	0	0	0.0121859		0.0121859	0
300509	2019		0.023467	0.00715965	0.648079	0.036648	0.078595	21.0955	3	1	1	0.028332		0.028332	1
815	2011	0.264227	0.000129	0.0205043	0.814379	-0.048771	-0.287755	22.0856	13	0	0	0.0471169		0.0471169	0
637	2011	0	0.010258	-0.138611	0.371162	0.010144	0.010217	20.4067	15	0	0	0.0353665	0.0353665		0
603306	2016		0.022928	0.140764	0.412827	0.167003	0.201931	21.1754	2	1	1	0.0340423	0.0340423		1
300202	2017		0.021325	0.0767623	0.305087	0.020754	0.030206	21.6968	6	0	1	0.029043		0.029043	0
300286	2016	0	0.037264	0.141916	0.246268	0.104911	0.134615	20.4511	4	1	1	0.0320589		0.0320589	1
2815	2018	0.0834612	0.055154	0.189079	0.671271	0.113027	0.192875	22.3246	2	1	1	0.0261905		0.0261905	1
595	2003	0.491833	0.009517	0.0132086	0.856439	0.002986	0.008074	20.675	7	0	0	0.0298411		0.0298411	0
600734	2014	0.292941	0.000269	-0.179589	0.48667	-0.045244	-0.640917	21.178	18	1	1	0.0296046		0.0296046	1
300447	2017		0.034385	0.0340583	0.572886	0.072544	0.084641	21.2933	2	0	1	0.120347	0.120347		0
2531	2017	0.272638	0.024801	-0.0129164	0.517168	0.047421	0.096171	23.0321	7	0	1	0.273058	0.273058		0
600307	2016	0.717217	0.082467	0.114892	0.826955	0.000574	0.002366	24.3565	16	0	1	0.0263715		0.0263715	0
2838	2019	0.526897	0.063652	0.0980404	0.671651	0.092745	0.15429	21.3735	2	0	1	0.0862732		0.0862732	0
600330	2013	0.585181	0.043454	0.0323315	0.390651	0.005419	0.01166	21.6504	12	1	0	0.0408779	0.0408779		0
300298	2017		0.024811	0.146677	0.251323	0.15513	0.185627	21.2318	5	1	1	0.0210424	0.0210424		1
603100	2019	0.216553	0.012861	0.12276	0.826621	0.045238	0.094195	22.3493	5	1	1	0.0179854		0.0179854	1
600073	2018	0.447167	0.010167	0.0351604	0.953437	0.031651	0.060868	23.2314	21	0	1	0.0169474		0.0169474	0
600808	2004	0.409703	0.027304	0.193962	0.976767	0.114057	0.204911	24.172	10	0	0	0.0170734		0.0170734	0
600836	2007	0.47655	0.024104	0.0662217	0.69972	0.019808	0.067457	21.2927	13	0	0	0.0271171		0.0271171	0
600345	2006	0.517899	0.01348	0.0472091	0.934027	0.017321	0.026424	21.2091	6	1	0	0.0407284		0.0407284	0
600456	2016	0.407546	0.017396	-0.0183584	0.672462	0.005615	0.010431	22.66	14	0	1	0.0333596		0.0333596	0
410	2002	0.408996	0.021996	0.0233753	0.903352	-0.000291	-0.001408	22.1025	6	0	0	0.0084152		0.0084152	0
2507	2014	0	0.067602	0.0796032	0.370324	0.096208	0.115825	21.0395	4	0	1	0.0272368		0.0272368	0
2301	2015	0.23756	0.025527	-0.0165018	0.28022	0.008107	0.017293	21.6167	6	0	1	0.0442392	0.0442392		0
600206	2011	0.450459	0	0.0519588	0.464037	0.005204	0.008219	20.9141	12	0	0	0.0407432		0.0407432	0
2454	2012	0.134894	0.019357	0.0378822	0.921211	0.057852	0.079363	21.7294	2	1	0	0.0135222		0.0135222	0
2691	2017		0.07062	0.0471065	0.197347	0.009563	0.010773	20.6929	5	1	1	0.0349944		0.0349944	1
400	2000	0.19077	0.00869	0.0292634	0.393596	0.100065	0.144932	21.4551	3	0	0	0.078104		0.078104	0
960	2005	0.831101	0.083936	0.149308	0.865106	0.090717	0.16524	21.8637	5	0	0	0.0083161		0.0083161	0
600071	2006	0.452496	0.01245	0.16879	0.730978	0.08371	0.128839	20.7138	9	1	0	0.0222242	0.0222242		0
2122	2014	0.338339	0.047681	0.0178659	0.672352	0.004713	0.007099	22.7376	7	0	1	0.0028185	0.0028185		0
670	2018		0.14606	-0.0660127	0.125445	-0.679745	-0.871578	19.3487	22	1	1	0.054003		0.054003	1
300420	2019		0.037365	0.0100724	0.667828	0.054576	0.084811	21.7535	4	0	1	0.028179		0.028179	0
521	2007	0.229469	0.206008	0.0579253	0.713765	0.006024	0.019029	21.8018	14	0	0	0.0040533	0.0040533		0
600839	2018	0.316366	0.057978	0.0618837	1.17705	0.009241	0.030843	24.993	24	1	1	0.005945		0.005945	1
300283	2018	0.642472	0.073461	0.162367	0.685359	0.012748	0.030393	21.0631	6	0	1	0.0184915	0.0184915		0
932	2002	0.455767	0.007607	0.169652	0.945603	0.063615	0.094995	22.9455	3	0	0	0.0974419	0.0974419		0
21	2014	0.788813	0.010235	-0.00685736	0.724345	0.011111	0.031737	23.394	20	1	1	0.0180426		0.0180426	1
600331	2006	0.609424	0.088798	0.100001	0.694077	0.219589	0.565528	22.4744	5	0	0	0.0650898		0.0650898	0
300415	2018	0.409499	0.06971	0.0583051	0.733545	0.068276	0.154883	21.6929	3	1	1	0.0123217	0.0123217		1
600699	2002	0.782791	0.094216	0.00258356	0.809853	0.018801	0.043861	20.8814	9	1	0	0.0117974	0.0117974		0
600592	2015	0.225402	0.043677	0.0140921	0.402575	0.011968	0.015995	21.7542	13	0	1	0.0138972		0.0138972	0
600516	2016	0.454667	0.064915	0.0391211	0.449482	0.003726	0.00496	22.8097	14	0	1	0.0465608		0.0465608	0
550	2004	0.113348	0.035961	0.184999	0.93995	0.10073	0.158702	22.1422	11	1	0	0.0377938		0.0377938	0
2276	2011	0.434419	0.019012	-0.0472415	0.773847	0.043583	0.064781	21.5805	2	0	0	0.0527245		0.0527245	0
2289	2011	0.616671	0.034522	-0.121018	0.719715	0.017967	0.040827	20.8557	2	1	0	0.186134	0.186134		0
603766	2014	0	0.054027	0.119262	0.653319	0.103642	0.151444	22.5399	2	1	1	0.0038141	0.0038141		1
2111	2011	0.354994	0.100186	0.0414411	0.638968	0.047973	0.074082	21.1869	4	1	0	0.0128922	0.0128922		0
603806	2017		0.033891	0.0425998	0.396543	0.102606	0.116369	22.4643	3	0	1	0.0314059		0.0314059	0
2206	2014	0.501667	0.049601	0.104069	0.736961	0.043375	0.070804	21.9286	6	0	1	0.007567	0.007567		0
600573	2017		0.055164	0.00328628	0.513835	0.019592	0.02113	20.9153	14	0	1	0.0363023		0.0363023	0
988	2009	0.44144	0.025722	0.0072166	0.409118	0.05598	0.097013	21.8174	9	1	0	0.0254935		0.0254935	0
600835	2013	0.0123649	0.009951	0.0648548	0.76264	0.067735	0.227724	24.0236	19	0	0	0.0240802		0.0240802	0
678	2018	0.469355	0.118674	0.0335608	0.739423	-0.020328	-0.044538	21.737	21	0	1	0.0157441		0.0157441	0
600059	2013	0.418034	0.043522	0.0202558	0.505719	0.040422	0.057625	22.001	16	0	0	0.0077289		0.0077289	0
300222	2018	0.232758	0.044286	-0.035474	0.713917	0.051611	0.088949	22.7871	7	0	1	0.0304209	0.0304209		0
600612	2004	0.794283	0.011979	0.119057	0.937421	0.02133	0.051951	21.1016	12	0	0	0.0410003	0.0410003		0
2413	2015	0.186426	0.007058	-0.0607969	0.164328	0.059973	0.0661	21.575	5	1	1	0.113613		0.113613	1
300661	2019		0.004821	0.103709	0.093419	0.125391	0.155892	21.0551	2	1	1	0.0129326		0.0129326	1
2318	2013	0.304476	0.049499	0.128048	0.466427	0.07122	0.118821	21.8547	4	0	0	0.0528778	0.0528778		0
2169	2015	0.415568	0.031741	0.0521628	0.464817	0.045369	0.108255	21.842	8	0	1	0.0058443		0.0058443	0
300316	2014	0	0.074535	0.0706322	0.447186	0.033959	0.036444	21.3619	2	1	1	0.132185	0.132185		1
700	2006	0.70955	0.072534	0.0211664	0.965595	0.013976	0.038411	21.6381	9	1	0	0.0650606	0.0650606		0
2625	2019		0.027241	0.0117706	0.73872	0.013849	0.014472	22.8091	8	1	1	0.0221966		0.0221966	1
600760	2015	0.39769	0.127216	0.0395186	0.345901	-0.133043	-0.664269	21.6594	19	1	1	0.0333166		0.0333166	1
572	2011	0	0.074922	-0.0661768	1.31759	0.042023	0.065202	23.2959	17	1	0	0.0015232		0.0015232	0
980	2015	0.299367	0.029444	0.0425174	0	0.017764	0.029013	21.9496	15	1	1	0.015034		0.015034	1
600176	2015	0.504062	0.016751	0.100882	0.660483	0.040963	0.100734	23.9048	16	0	1	0.0369704		0.0369704	0
600883	2015	0	0.002723	-0.0322761	0.172789	0.093087	0.104914	20.4357	20	0	1	0.0592534		0.0592534	0
600679	2005	0.502364	0.009649	0.141175	0.930449	0.010179	0.022831	21.1367	12	1	0	0.0014671	0.0014671		0
300032	2015	0.49455	0.043383	0.0215627	0.198675	0.073668	0.13501	22.0861	6	0	1	0.118111		0.118111	0
2202	2016	0.312545	0.015559	0.0481483	0.757842	0.048198	0.150044	24.889	9	0	1	0.0272171	0.0272171		0
2523	2017		0.030959	0.0488884	0.573763	0.036759	0.057122	21.9356	7	0	1	0.0253076		0.0253076	0
600235	2016	0.657076	0.021464	0.103018	0.4835	0.004389	0.007875	21.5531	16	0	1	0.0557992		0.0557992	0
300042	2016		0.013231	0.0229711	0.248632	0.048066	0.050609	20.6448	6	1	1	0.0807488		0.0807488	1
2154	2011	0.216296	0.026226	-0.00173908	0.505726	0.087969	0.164434	22.1309	4	0	0	0.157845	0.157845		0
2066	2011	0.575621	0.049937	-0.00655626	0.826698	0.037852	0.09451	21.5134	5	0	0	0.0263537		0.0263537	0
911	2004	0.731214	0.002368	0.0420965	0.870231	0.042258	0.092867	21.6539	5	0	0	0.180478	0.180478		0
2582	2013	0.0120245	0.028674	0.117257	0.672633	0.066312	0.074948	21.1541	2	0	0	0.0040908		0.0040908	0
300120	2017		0.064473	0.00647688	0.733809	0.022207	0.031635	21.7076	7	1	1	0.0393128		0.0393128	1
600166	2008	0.244439	0.05921	-0.042453	0.921701	0.035139	0.11478	23.0091	10	1	0	0.0226131		0.0226131	0
300177	2019	0.335882	0.051373	0.0214633	0.519134	-0.050657	-0.077985	21.8785	8	1	1	0.0336213	0.0336213		1
603319	2019	0.517969	0.033579	0.100016	0.629019	0.051555	0.114479	21.314	3	1	1	0.043981	0.043981		1
70	2006	0.133289	0.041435	0.0234476	0.888208	0.002713	0.00431	20.7308	6	0	0	0.0282272		0.0282272	0
600552	2019	0.532271	0.049203	0.0103056	0.796005	0.020137	0.051211	22.6571	17	1	1	0.0201295	0.0201295		1
50	2002	0.771601	0	0.0465174	0.818016	-0.034062	-0.053271	20.7462	7	1	0	0.291355	0.291355		0
2220	2018		0.014491	0.0203396	1.0987	-0.033246	-0.063995	22.3268	10	0	1	0.0301737		0.0301737	0
401	2005	0.532989	0.02293	0.0772307	0.968238	0.020788	0.057013	22.6083	9	0	0	0.0249484	0.0249484		0
45	2015	0.218748	0.013682	0.0133308	0.418366	0.002862	0.003908	21.8116	21	1	1	0.0294681		0.0294681	1
600493	2007	0.794827	0.044991	-0.0479027	0.711065	0.033182	0.065729	20.8316	3	0	0	0.023455	0.023455		0
600363	2018		0.006941	0.00728143	0.86596	0.049428	0.092168	22.3591	17	1	1	0.0190687		0.0190687	1
2008	2010	0.228391	0.033117	0.0406882	0.323764	0.082957	0.164935	22.4173	6	1	0	0.0226704		0.0226704	0
600608	2006	0.703421	0.017528	-0.0208791	0.71605	-0.143359	-0.607556	20.7318	14	0	0	0.0602513		0.0602513	0
2180	2011	0	0.005559	0.00724451	0.371895	0.064555	0.071654	19.8474	4	1	0	0.0170838		0.0170838	0
529	2011	0	0.122794	0.107419	0.464074	0.06332	0.089431	20.8252	18	0	0	0.0381988		0.0381988	0
300546	2019		0.018218	0.0780463	0.375406	0.110348	0.143204	20.8301	3	1	1	0.0374689		0.0374689	1
600183	2018	0.225523	0.028978	0.103773	0.471212	0.082645	0.155661	23.2794	20	1	1	0.0416713	0.0416713		1
2337	2013	0	0.02192	0.0998281	0.711983	0.02645	0.035807	21.3249	3	1	0	0.0367233		0.0367233	0
600307	2014	0.674968	0.060269	0.126949	0.845003	0.00042	0.001347	24.6963	14	0	1	0.0488167		0.0488167	0
2035	2016		0.036286	0.227761	0.348604	0.095031	0.190268	22.0023	12	0	1	0.0238165		0.0238165	0
60	2008	0.504515	0.08223	0.205782	0.730827	0.051193	0.101983	22.7927	11	0	0	0.0970068	0.0970068		0
300252	2013	0.506174	0.018357	-0.0723013	0.656431	0.010588	0.022303	21.13	2	0	0	0.015532		0.015532	0
300005	2015	0.291282	0.004527	0.0235671	0.275831	0.096252	0.159693	21.6891	6	0	1	0.0756551	0.0756551		0
2112	2014	0.25389	0.034442	0.0729364	0.479164	0.012328	0.033343	20.9863	7	0	1	0.0313133		0.0313133	0
2823	2018	0.547927	0.047283	0.0903633	0.831265	0.039826	0.086079	21.77	2	0	1	0.3054	0.3054		0
2740	2017		0.01207	-0.136962	0.793402	0.026195	0.043545	21.6771	2	0	1	0.0463319		0.0463319	0
2595	2014	0.0157752	0.070653	0.086912	0.420394	0.172131	0.195887	21.7929	3	1	1	0.148675	0.148675		1
547	2005	0.708145	0.016408	-0.0886479	1.01443	-0.020215	-0.048229	20.8148	12	1	0	0.0133921	0.0133921		0
2130	2009	0.626975	0.041989	0.130707	0.483057	0.083767	0.121621	20.2936	2	1	0	0.0169079		0.0169079	0
603022	2018		0.076513	0.0759556	0.524616	0.038207	0.050724	20.5243	3	0	1	0.042188	0.042188		0
2371	2019	0.260813	0.101121	-0.0685468	0.284148	0.026914	0.060597	23.3432	9	1	1	0.0152234		0.0152234	1
300317	2017	0.617888	0.009943	0.00955207	0.738685	0.031989	0.058224	22.9232	5	0	1	0.0162293	0.0162293		0
600110	2011	0.510256	0.052218	-0.0422784	0.661391	-0.012782	-0.027481	22.2293	14	0	0	0.0741157		0.0741157	0
2347	2016	0.350215	0.039219	0.00140671	0.341165	0.005526	0.008139	21.3111	6	0	1	0.0413549		0.0413549	0
2158	2009	0.40522	0.017568	0.124236	0.535337	0.102384	0.129351	20.405	2	0	0	0.0192668	0.0192668		0
2795	2018		0.089917	0.159148	0.49871	0.107313	0.12552	20.4461	2	0	1	0.0034497		0.0034497	0
600482	2016	0.207239	0.042713	0.0289115	0.830022	0.029184	0.043316	24.4001	12	1	1	0.171118	0.171118		1
2090	2018	0.325155	0.018178	0.0210869	0.598875	0.023276	0.067185	22.0762	12	0	1	0.0301185		0.0301185	0
300327	2016		0.016811	0.102477	0.128807	0.129439	0.149742	20.5311	4	1	1	0.0782058		0.0782058	1
600127	2016	0.613876	0.073074	-0.0790296	0.342507	0.005111	0.011797	21.3187	18	0	1	0.0063607	0.0063607		0
2353	2013	0.341285	0.020473	0.0739671	0.231956	0.143435	0.244829	22.6535	3	1	0	0.0065871		0.0065871	0
2414	2013	0.732447	0.014036	-0.01457	0.252824	0.022605	0.025847	21.7243	3	1	0	0.0260593	0.0260593		0
600679	2019	0.0923425	0.019438	0.011925	0.488691	0.022072	0.027807	21.3319	26	1	1	0.012132		0.012132	1
541	2014	0	0.050075	0.0817937	0.393544	0.071364	0.086174	22.0415	21	0	1	0.0011906		0.0011906	0
2164	2016		0.103066	0.0912943	0.322374	0.006513	0.010255	21.2649	9	1	1	0.058798		0.058798	1
300046	2019		0.014065	0.0197967	0.223812	-0.274502	-0.36183	20.5085	9	1	1	0.0299306		0.0299306	1
2491	2012	0.615949	0.031421	-0.113141	0.909923	0.053825	0.104712	21.9114	2	0	0	0.116812	0.116812		0
2691	2016		0.075014	-0.0645185	0.141903	0.009049	0.009764	20.6435	4	1	1	0.077107		0.077107	1
600400	2013	0.258349	0.016234	0.115218	0.875749	0.006276	0.026131	22.6687	12	0	0	0.03888		0.03888	0
603157	2019		0.022911	0.199464	0.937812	-0.28113	-1.9999	22.8041	2	0	1	0.0180439		0.0180439	0
911	2006	0.704743	0.004297	0.0989239	0.84858	0.051139	0.130085	21.8922	7	0	0	0.0053967		0.0053967	0
600235	2012	0.772556	0.002166	0.109826	0.720882	0.008914	0.018665	21.441	12	0	0	0.0205261		0.0205261	0
957	2011	0.149441	0.070142	0.102503	0.65396	0.022111	0.080074	21.5424	11	1	0	0.0218013	0.0218013		0
600099	2017		0.039939	-0.0261726	0.250936	0.003467	0.004095	20.136	20	1	1	0.0311288		0.0311288	1
2372	2018		0.058923	0.207365	0.236692	0.212207	0.267728	22.2524	8	0	1	0.0368437		0.0368437	0
2535	2019	0.41531	0.053546	-0.196841	0.833658	-0.400806	-2.40242	22.3245	8	1	1	0.0720528		0.0720528	1
48	2013	0.235192	0.095984	-0.0571214	0.261892	-0.007469	-0.020546	21.0089	19	0	0	0.035556	0.035556		0
300320	2019	0.310102	0.032487	0.0719865	0.739967	0.080693	0.132815	21.7683	7	0	1	0.0405695		0.0405695	0
600126	2014	0.481925	0.004576	0.155109	0.824682	0.003434	0.006645	22.6732	16	0	1	0.0327201		0.0327201	0
603180	2019		0.046459	0.150262	0.748906	0.090434	0.199375	21.7076	2	0	1	0.0037498		0.0037498	0
2023	2010	0.704318	0.077354	0.0433993	0.262851	0.043984	0.055809	20.9202	6	1	0	0.118907	0.118907		0
300551	2019		0.010196	0.0741262	0.336088	0.050068	0.076429	20.6157	3	1	1	0.0305979		0.0305979	1
903	2001	0.514999	0.016192	0.113335	0.73041	0.061374	0.128666	20.9933	2	0	0	0.0860832	0.0860832		0
2910	2019	0.428077	0.03635	0.0562744	0.870044	0.020588	0.041881	21.6366	2	0	1	0.11884	0.11884		0
600010	2015	0.179429	0.013734	-0.00672588	0.810169	-0.022785	-0.069812	25.6995	14	0	1	0.180961	0.180961		0
2568	2016		0.063606	-0.107308	0.257967	-0.059927	-0.091912	21.6207	5	0	1	0.0506877		0.0506877	0
600768	2016	0.584888	0.033745	0.0396868	0	0.025385	0.284434	20.3968	20	0	1	0.039342		0.039342	0
300408	2017		0.03676	0.131441	0.212659	0.146056	0.182939	22.7294	3	1	1	0.108336	0.108336		1
2171	2015	0.567854	0.068648	0.130841	0.303144	0.026746	0.044374	21.766	8	0	1	0.0602124		0.0602124	0
600699	2018	0.399383	0.050854	0.0501385	0.93696	0.035852	0.116955	24.8062	25	1	1	0.244949	0.244949		1
600055	2016	0.0121546	0.034107	0.0466322	0.323365	0.03104	0.036815	21.5131	19	1	1	0.052864		0.052864	1
300453	2017		0.066735	0.0928543	0.422104	0.06318	0.072815	20.3236	2	1	1	0.033636	0.033636		1
810	2000	0.604001	0.142939	0.00522827	0.341623	0.130418	0.255281	19.6188	2	1	0	0.0274564		0.0274564	0
786	2000	0.761227	0	0.0440415	0.560356	0.046011	0.066004	21.3013	3	0	0	0.0033782	0.0033782		0
2023	2014	0.800742	0.047768	0.032693	0.390313	0.05037	0.086384	21.8058	10	1	1	0.143188	0.143188		1
2105	2012	0.575428	0.073068	0.072404	0.680663	0.011092	0.027848	21.0769	5	1	0	0.0499188		0.0499188	0
729	2002	0.195546	0.023939	0.0781926	0.922243	0.036256	0.049358	22.4303	5	0	0	0.0224654	0.0224654		0
603611	2019	0.148795	0.035298	0.0734669	0.679072	0.048906	0.152332	22.3437	4	0	1	0.0299108	0.0299108		0
600353	2009	0.384831	0.088347	0.0478633	0.368998	0.02872	0.043661	20.2495	7	1	0	0.039189	0.039189		0
601566	2017		0.018592	0.0774118	0.693828	0.076781	0.092377	22.5816	6	0	1	0.0211063		0.0211063	0
300316	2018	0.0580155	0.03431	0.0261438	0.440074	0.089722	0.134348	22.5694	6	1	1	0.0121087		0.0121087	1
938	2018	0.17598	0.075477	0.100278	0.941985	0.060405	0.096206	24.6061	19	1	1	0.0051722		0.0051722	1
2367	2016		0.043671	0.0691058	0.564068	0.082382	0.121874	22.3736	6	0	1	0.0075737		0.0075737	0
2376	2017	0.502576	0.033938	0.104242	0.519141	0.086011	0.12097	22.1231	7	1	1	0.0320661		0.0320661	1
600192	2012	0.511168	0.051228	-0.0279685	0.842879	0.017861	0.045906	21.8904	14	0	0	0.0007836	0.0007836		0
663	2015	0.55464	0.036553	0.0132501	0.683589	0.011922	0.023236	22.1055	19	0	1	0.0239351		0.0239351	0
600577	2018		0.02577	0.13996	0.727978	0.09157	0.139641	22.4503	16	0	1	0.0277843	0.0277843		0
601799	2017		0.018544	0.135262	0.401065	0.072621	0.116517	22.5886	6	1	1	0.0250379	0.0250379		1
2056	2010	0.379975	0.050982	0.0797333	0.219588	0.09642	0.131876	22.0489	4	0	0	0.314514	0.314514		0
300120	2018		0.067896	0.0374409	0.928929	0.047613	0.068327	21.7767	8	1	1	0.0106707		0.0106707	1
600114	2010	0.814467	0.020401	0.0901207	0.619504	0.039877	0.082925	21.0659	6	0	0	0.0002257		0.0002257	0
601989	2014	0.323058	0.028966	0.00915076	0.684975	0.009927	0.032849	26.0536	5	1	1	0.0248897		0.0248897	1
576	2019		0.017482	-0.00207825	0.424508	0.068172	0.094337	21.1843	25	1	1	0.0566972	0.0566972		1
300048	2019	0.218851	0.039103	0.0798838	0.914314	-0.003027	-0.004887	22.0463	9	0	1	0.0091965		0.0091965	0
600590	2017	0.239049	0.028801	-0.0345799	0.808809	0.024665	0.066822	23.076	15	0	1	0.031894	0.031894		0
733	2018	0.366554	0.021044	0.0313829	0.943753	0.025363	0.05174	23.0395	21	1	1	0.0090449		0.0090449	1
2395	2015	0.14359	0.062471	0.146659	0.204511	0.026264	0.034485	20.879	5	0	1	0.0523117		0.0523117	0
2231	2012	0	0.007748	-0.119277	0.52082	0.063812	0.073608	20.4974	4	1	0	0.0320256		0.0320256	0
600873	2015	0.157769	0.041782	0.189551	0.477903	0.024522	0.052053	23.623	20	0	1	0.0452934		0.0452934	0
600416	2015	0.352959	0.015056	0.0163813	0.752142	0.002516	0.011709	23.6407	13	0	1	0.0327488		0.0327488	0
2533	2012	0	0.061819	0.0947886	0.95905	0.047873	0.059941	21.602	2	0	0	0.0257734		0.0257734	0
831	2014	0	0.006235	0.154505	0.113745	-0.024103	-0.024485	21.6845	16	0	1	0.0557517		0.0557517	0
2698	2019	0.0227822	0.01661	0.0872008	0.374919	0.081096	0.138094	22.1198	7	1	1	0.0145625		0.0145625	1
600698	2001	0.347578	0.013596	-0.0400441	0.682337	-0.207405	-0.399116	21.9659	8	1	0	0.0342806		0.0342806	0
600616	2013	0	0.019273	0.0880403	0.393659	0.07204	0.086476	21.1879	21	0	0	0.0187085		0.0187085	0
901	2006	0.523795	0.106559	0.0490903	0.682532	-0.012023	-0.019976	20.3459	7	1	0	0.0231569		0.0231569	0
2529	2012	0	0.053942	-0.0522122	0.886568	0.006525	0.007121	20.8036	2	0	0	0.0196173	0.0196173		0
700	2019	0.495925	0.025153	0.0215172	0.912172	0.012958	0.042723	22.7832	22	1	1	0.0201404		0.0201404	1
2465	2016	0.146535	0.056352	-0.0301668	0.416519	0.055715	0.084362	23.113	6	1	1	0.0243596		0.0243596	1
2117	2011	0	0.046293	0.131708	0.510859	0.071221	0.087579	21.0235	4	0	0	0.0844033		0.0844033	0
2507	2018		0.051901	0.187816	0.172215	0.222176	0.267767	21.8146	8	0	1	0.0366317	0.0366317		0
300327	2019		0.017425	0.183154	0.178035	0.151296	0.182935	20.9046	7	1	1	0.0097192		0.0097192	1
300633	2019	0.456032	0.029985	0.078858	0.375376	0.042055	0.072306	21.6047	2	1	1	0.0705251		0.0705251	1
2345	2012	0.413361	0.004978	0.0461597	0.613603	0.063533	0.088168	21.4467	2	0	0	0.0073758		0.0073758	0
600668	2008	0.484946	0.058251	0.0828774	0.914443	0.017895	0.033322	21.3271	15	0	0	0.0003381		0.0003381	0
603318	2019		0.013966	0.0429477	0.306511	-0.072808	-0.132777	21.2238	4	1	1	0.0001744	0.0001744		1
601798	2014	0.135911	0.046649	0.0260246	0.543511	0.02004	0.029152	21.7617	3	1	1	0.0233978		0.0233978	1
2583	2014	0.506187	0.064761	0.0318634	0.574086	0.01188	0.021597	22.0157	3	1	1	0.0387789		0.0387789	1
530	2018	0.194327	0.026403	-0.0214892	1.20822	0.020117	0.03239	22.4404	25	0	1	0.0134612	0.0134612		0
2507	2013	0	0.047782	0.153799	0.428653	0.108305	0.135421	20.9846	3	0	0	0.0290497		0.0290497	0
600418	2013	0.0528376	0.041111	0.10468	0.871378	0.039373	0.132818	23.8876	12	1	0	0.0320696		0.0320696	0
600537	2010	0.75164	0.047012	0.0025472	0.098436	-0.037962	-0.075219	20.6787	7	0	0	0.0022868	0.0022868		0
2082	2014	0.0392632	0.03882	0.0904628	0.672212	0.07308	0.087438	21.1622	8	0	1	0.0210728		0.0210728	0
600363	2008	0.354213	0.031326	0.0352658	0.846889	0.02416	0.04084	21.25	7	1	0	0.0167643		0.0167643	0
2149	2018	0.322393	0.073213	0.0294034	0.964282	0.026587	0.048667	22.0771	11	0	1	0.0184567		0.0184567	0
600391	2005	0.542992	2.3e-05	0.0429162	0.837906	0.030824	0.049062	20.4264	4	1	0	0.0572448	0.0572448		0
55	2002	0.463645	0.063715	-0.0291911	0.754164	-0.137764	-0.214006	20.9752	6	0	0	0.0174624		0.0174624	0
2203	2019	0.330488	0.026225	0.0460926	0.719048	0.044166	0.110931	23.9228	11	0	1	0.0243469	0.0243469		0
600210	2017	0.693867	0.022761	0.105682	0.796028	0.05681	0.126603	23.0296	18	0	1	0.0105414		0.0105414	0
2141	2012	0.749046	0.00589	0.0591424	0.552818	0.007505	0.014903	20.3156	5	0	0	0.0439504		0.0439504	0
50	2019	0.495996	0.031642	0.0727363	0.916742	0.012672	0.031054	24.9046	24	1	1	0.079278	0.079278		1
600869	2007	0.525743	0.013585	0.0269984	0.226901	0.020578	0.046068	19.5775	12	0	0	0.0313339		0.0313339	0
935	2014	0.235028	0.059529	0.119205	0.935922	0.035228	0.048744	22.2724	15	0	1	0.0049375		0.0049375	0
2452	2015	0.104539	0.021651	-0.0888671	0	0.036849	0.054506	21.3235	5	0	1	0.0414141		0.0414141	0
2270	2011	0	0.102367	0.0237534	0.760787	0.033274	0.047804	20.5073	3	0	0	0.0218563	0.0218563		0
2535	2018	0.291383	0.036057	0.0667748	1.02273	-0.0168	-0.044846	22.7407	7	1	1	0.0257713		0.0257713	1
619	2009	0.514428	0.033645	0.0682948	0.499103	0.089907	0.11943	21.7499	13	0	0	0.0186887		0.0186887	0
600379	2015	0.260504	0.003442	0.16218	0	0.033182	0.062431	20.524	13	0	1	0.0368051		0.0368051	0
600104	2003	0.13002	0.003912	0.0323864	0.618693	0.125494	0.153921	23.2158	6	1	0	0.0071956	0.0071956		0
600577	2008	0.473528	0.0208	0.132019	0.945807	0.069368	0.126274	21.3714	6	0	0	0.0487534	0.0487534		0
589	2017	0.371995	0.030324	0.023293	0.971809	-0.022818	-0.066383	22.997	21	0	1	0.0195365		0.0195365	0
300591	2019	0.371349	0.008914	0.02392	0.745834	0.023155	0.048774	20.9631	2	0	1	0.023404		0.023404	0
651	2003	0	0.012254	0.0167797	0.890546	0.040493	0.153004	22.8382	7	0	0	0.0043352	0.0043352		0
603898	2018		0.054089	0.16409	0.765599	0.132836	0.165462	21.7802	3	0	1	0.0938163	0.0938163		0
600567	2005	0.524005	7.5e-05	0.0471859	1.01865	0.032757	0.067358	21.3791	4	0	0	0.0180606	0.0180606		0
600580	2005	0.528998	0.000828	0.0525999	0.841527	0.070218	0.118019	20.7665	3	0	0	0.0085138	0.0085138		0
2402	2013	0.00731369	0.071174	0.0256278	0.534665	0.035012	0.046865	20.7604	3	1	0	0.0558811		0.0558811	0
2191	2010	0.489832	0.072393	0.0999676	0.442983	0.100907	0.144252	22.0406	3	0	0	0.0414		0.0414	0
300118	2019	0.250657	0.023861	0.101887	0.914061	0.03819	0.104401	23.9662	9	0	1	0.040111		0.040111	0
300118	2016	0.363841	0.014192	0.0334447	0.668029	0.072833	0.183408	23.0223	6	0	1	0.0229988		0.0229988	0
300213	2018	0.412998	0.055484	0.00181736	0.773939	0.042886	0.067474	21.8424	7	1	1	0.0179615		0.0179615	1
890	2012	0.578578	0.049096	0.134515	0.914398	0.0059	0.014544	21.7974	13	0	0	0.0670438		0.0670438	0
600305	2015	0.286934	0.083354	0.124702	0.267952	0.105048	0.152635	21.5395	14	0	1	0.0381909	0.0381909		0
2347	2019	0.250119	0.02698	0.0430063	0.786292	0.010675	0.019879	21.5072	9	0	1	0.0177641		0.0177641	0
2532	2014	0	0.13629	0.125299	0.498165	0.062079	0.081088	21.1316	4	0	1	0.040418		0.040418	0
2813	2018		0.000828	-0.147769	0.727678	0.007132	0.017398	21.2122	2	1	1	0.0969606		0.0969606	1
2503	2017		0.00387	-0.0853856	0.584506	0.074588	0.129056	23.0584	7	0	1	0.0131262	0.0131262		0
2334	2017		0.039456	-0.0299548	0.488272	0.065946	0.108504	21.8924	7	0	1	0.0379137	0.0379137		0
2779	2018		0.059002	0.0245426	0.377673	0.014375	0.018455	20.5237	3	1	1	0.0092114	0.0092114		1
600103	2004	0.626464	0.008181	0.0647821	0.903176	0.007941	0.010445	21.5061	7	0	0	0.0064671		0.0064671	0
777	2018		0.023215	0.0255158	0.475466	0.045658	0.07588	21.5367	21	0	1	0.0037098		0.0037098	0
2193	2015	0.539143	0.054113	0.188779	0.442187	0.008932	0.024966	21.3737	8	0	1	0.0822403	0.0822403		0
600074	2002	0.722223	0.008877	0.0774484	0.850069	0.046885	0.093993	21.6437	5	1	0	0.316284	0.316284		0
600552	2005	0.795449	0.015662	-0.0192052	0.954967	-0.124242	-0.3363	20.4361	3	1	0	0.0618452		0.0618452	0
600169	2013	0.20281	0.022012	-0.0348014	0.924665	0.001116	0.004906	23.8918	15	1	0	0.001827	0.001827		0
2075	2015	0.0993579	0.061373	0.0931596	0	-0.019761	-0.031927	22.6027	9	0	1	0.0471115		0.0471115	0
533	2001	0.611378	0.163516	-0.132982	0.72275	-0.372102	-3.88618	21.7195	7	0	0	0.0202214		0.0202214	0
2194	2011	0	0.044719	0.0728876	0.686495	0.069433	0.077285	21.561	4	1	0	0.0435935		0.0435935	0
300089	2016	0.643348	0.122484	0.0622638	0.393832	0.05571	0.077755	21.6213	6	0	1	0.220683	0.220683		0
400	2008	0.404573	0.006803	0.0581964	0.722265	0.021695	0.043589	22.2793	11	0	0	0.0267231		0.0267231	0
601311	2018	0.357116	0.040671	0.0503314	0.893165	0.053617	0.092385	23.0937	7	0	1	0.0024568	0.0024568		0
600232	2013	0.486165	0.035164	0.0631179	0.773433	0.007896	0.012127	21.3325	13	0	0	0.0287017		0.0287017	0
600353	2012	0.0513415	0.027079	-0.0138072	0.600016	0.101784	0.122827	20.8515	10	1	0	0.0670439		0.0670439	0
600741	2003	0.570056	0.113008	0.135262	0.927636	0.023685	0.059375	22.4307	7	1	0	0.0875677	0.0875677		0
2577	2018		0.018665	-0.0167761	0.453652	0.005958	0.0067	20.9947	7	1	1	0.0088778		0.0088778	1
600268	2016	0.285722	0.039331	0.0419341	0.780253	0.013921	0.059477	23.1312	17	0	1	0.0160292		0.0160292	0
2719	2017		0.04605	0.0339975	0.491046	0.013203	0.016336	21.0776	3	0	1	0.0471225		0.0471225	0
300397	2018		0.07177	-0.152557	0.655474	-0.121126	-0.151606	21.0601	4	1	1	0.0402354	0.0402354		1
600579	2017		0.098252	-0.00994859	0	-0.029342	-0.040576	21.1931	15	1	1	0.0132335		0.0132335	1
2756	2018		0.04112	0.116649	0.906016	0.088916	0.113126	22.1921	3	0	1	0.0266187	0.0266187		0
807	2004	0.770201	0.0155	-0.00668499	0.964699	0.045464	0.113351	22.1478	6	0	0	0.0030493		0.0030493	0
600983	2016		0.035109	0.118176	0.726322	0.031547	0.069601	22.9182	12	0	1	0.006862		0.006862	0
559	2014	0.0341637	0.015467	0.114114	0.394096	0.065718	0.179468	23.2001	20	1	1	0.0196908		0.0196908	1
2664	2015	0.537964	0.028382	0.0918686	0.209838	0.074441	0.133321	21.7318	3	1	1	0.0395818		0.0395818	1
300128	2013	0.30462	0.022594	0.0140445	0.336222	0.059324	0.081803	21.377	3	1	0	0.0318343		0.0318343	0
630	2018	0.576412	0.050613	0.120564	0.976338	0.020858	0.0503	24.5731	22	0	1	0.0019082		0.0019082	0
600742	2012	0.11859	0.027724	0.096038	0.924187	0.094166	0.134444	22.2887	16	1	0	0.0659331	0.0659331		0
2229	2015	0.402189	0.0291	0.0492515	0.274626	0.008299	0.016204	21.438	7	0	1	0.031859		0.031859	0
2169	2018	0.331349	0.02456	-0.0352214	1.04496	0.015338	0.026368	22.3825	11	0	1	0.0070124	0.0070124		0
723	2018	0.309785	0.102475	0.0821376	0.933513	0.110719	0.255479	23.651	21	0	1	0.157515	0.157515		0
2446	2016		0.009591	0.0327172	0.531979	0.049992	0.06664	21.9053	6	1	1	0.0558296		0.0558296	1
300334	2016		0.206253	-0.0304684	0.387538	0.021471	0.036449	21.5584	4	1	1	0.0032324		0.0032324	1
2108	2011	0.61576	0.053297	0.0433847	0.472757	0.078724	0.140086	20.9777	4	0	0	0.026858		0.026858	0
600237	2004	0.724407	0.023982	0.0542992	0.696214	0.051448	0.0833	20.6129	4	1	0	0.0671708	0.0671708		0
600480	2013	0.344165	0.047896	0.0346166	1.03067	0.033551	0.081891	22.62	10	1	0	0.0039141	0.0039141		0
600255	2003	0.702184	0.030607	-0.0205553	0.894179	0.012707	0.024721	20.6867	3	0	0	0.0603466		0.0603466	0
600326	2012	0.359146	0.031283	0.00616341	0.441819	-0.007011	-0.014143	21.7223	11	0	0	0.007282	0.007282		0
935	2005	0.514432	0.051	0.0417458	0.886879	0.014154	0.028249	20.8188	6	0	0	0.0151574		0.0151574	0
601311	2015	0.10521	0.043488	0.118423	0.32072	0.093981	0.132243	22.6033	4	0	1	0.0072338		0.0072338	0
600071	2005	0.592166	0.0137	0.116677	0.939434	0.051439	0.081825	20.696	8	1	0	0.0648327		0.0648327	0
2574	2014	0.0495613	0.011062	0.0742242	0.679681	0.039864	0.065398	22.3332	3	0	1	0.0352172		0.0352172	0
600519	2019		0.02583	0.246995	0.119851	0.240218	0.309918	25.933	18	0	1	0.0203448		0.0203448	0
600099	2006	0	0.008725	0.0260755	0.8205	0.022191	0.024867	20.0814	9	1	0	0.0316618		0.0316618	0
589	2001	0.665982	0.006609	0.0228379	0.809546	-0.032038	-0.095204	21.6018	5	0	0	0.0371332		0.0371332	0
2428	2019	0.447268	0.187367	-0.0512238	0.335583	-0.028093	-0.038526	21.432	9	0	1	0.020216		0.020216	0
600590	2004	0.542819	0.049537	0.00118629	0.776637	0.052682	0.130994	20.8187	2	0	0	0.105232	0.105232		0
600375	2009	0.26094	0.017585	0.354855	0.436515	0.047657	0.150603	21.276	6	1	0	0.0458013		0.0458013	0
600099	2009	0	0.007523	0.0203557	0.294852	0.004344	0.004665	20.0585	12	1	0	0.0411123		0.0411123	0
600217	2005	0.54322	0.048449	-0.00802532	0.935534	-0.069326	-0.204204	21.4507	6	0	0	0.007887	0.007887		0
2209	2011	0.0835148	0.00887	0.0632535	0.671413	0.047981	0.086483	20.8088	3	1	0	0.0126622		0.0126622	0
600887	2001	0.223828	0.039572	0.187117	0.599178	0.075021	0.135753	21.2174	5	0	0	0.0728754	0.0728754		0
2376	2012	0.195863	0.052261	0.0606991	0.494461	0.121561	0.144328	21.2578	2	1	0	0.0153054	0.0153054		0
601766	2011	0.157875	0.051883	0.0748098	0.832793	0.05112	0.168871	25.2536	3	1	0	0.0058194		0.0058194	0
2036	2006	0.0614528	0.021744	0.0272375	0.67813	0.131032	0.153358	20.0074	2	1	0	0.0720879		0.0720879	0
600326	2009	0.351945	0.042638	0.0704912	0.339328	0.049003	0.082696	21.4413	8	0	0	0.0658794		0.0658794	0
600893	2007	0.666958	0.046419	0.0440185	0	0.034947	0.057264	21.0378	11	1	0	0.0067602	0.0067602		0
300403	2019		0.071653	0.127667	0.604977	0.09551	0.114404	21.2253	5	0	1	0.0171182	0.0171182		0
2158	2015	0.405474	0.02315	0.0860325	0.351491	0.068763	0.085167	21.547	8	0	1	0.0132591	0.0132591		0
300345	2016		0.041973	-0.0826649	0.272554	0.00865	0.011259	20.8199	4	0	1	0.0631423		0.0631423	0
2494	2013	0.335128	0.069207	0.053618	0.675285	0.057146	0.077639	21.0735	3	0	0	0.25022	0.25022		0
925	2012	0.421036	0.230208	0.0258848	0.656131	0.011271	0.032685	21.8469	13	1	0	0.0030621		0.0030621	0
600495	2018		0.027027	0.063756	0.681371	0.009173	0.011361	22.0829	14	1	1	0.0056993	0.0056993		1
603989	2019		0.008046	0.0407366	0.382108	0.087943	0.144944	22.0653	4	1	1	0.0212285		0.0212285	1
600522	2011	0.462874	0.023531	-0.0362822	0.80355	0.054037	0.081765	22.656	9	0	0	0.0185357		0.0185357	0
600416	2014	0.348948	0.011612	0.00830431	0.767698	0.00326	0.023896	23.5379	12	0	1	0.0236109		0.0236109	0
629	2019		0.023994	0.253107	0.602028	0.112329	0.151123	23.2856	23	0	1	0.0244059		0.0244059	0
600107	2019	0.498382	0.028779	0.0408365	0.368397	0.036293	0.060029	20.7788	22	0	1	0.0251814		0.0251814	0
600573	2005	0.539822	0.014072	0.131952	0.943263	0.022993	0.028711	20.9116	2	0	0	0.0662755	0.0662755		0
2689	2018		0.113457	0.0215768	0.537933	0.00353	0.006136	21.5884	6	0	1	0.028443		0.028443	0
45	2010	0.319011	0.029384	0.0343681	0.392363	0.024591	0.030245	21.2273	16	1	0	0.0758855	0.0758855		0
903	2004	0.142107	0.016156	0.0781528	0.978532	0.033521	0.068203	21.3788	5	0	0	0.0409884		0.0409884	0
603618	2019	0.494024	0.027184	0.00125051	0.857549	0.018142	0.04455	22.6147	4	0	1	0.0887302		0.0887302	0
601339	2017		0.033054	0.0317758	0.949238	0.041792	0.067128	23.1803	5	0	1	0.0215153		0.0215153	0
2394	2014	0.121065	0.013828	0.145028	0.850343	0.07344	0.115918	22.1797	4	0	1	0.0373555		0.0373555	0
600178	2002	0.098186	0	0.0653962	0.794472	0.051496	0.080362	21.5423	4	1	0	0.0990246	0.0990246		0
960	2019	0.513411	0.112494	0.0597905	0.912044	0.031565	0.079032	24.2825	19	0	1	0.0075237		0.0075237	0
300136	2017		0.048533	0.138174	0.130093	0.166994	0.320326	22.3972	7	1	1	0.112759	0.112759		1
603321	2019		0.032667	0.0634172	0.743714	0.024508	0.037432	21.2029	2	0	1	0.0163788	0.0163788		0
420	2016		0.024923	-0.0248242	0.741265	0.005009	0.008594	22.2538	20	0	1	0.246121	0.246121		0
2623	2014	0.183276	0.061754	0.0368963	0.657038	0.014553	0.017962	21.6784	3	0	1	0.0071403	0.0071403		0
536	2010	0.746566	0.019388	0.161	0.73627	0.099171	0.147402	22.2739	17	1	0	0.388428	0.388428		0
761	2002	0.364866	0	0.124153	0.992253	0.057138	0.099439	22.6308	4	0	0	0.0850796		0.0850796	0
587	2001	0.853136	0.012261	0.0150329	0.624022	0.048869	0.079172	20.4916	5	0	0	0.0017099	0.0017099		0
600255	2011	0.686693	0.013899	0.0199735	0.622404	0.017269	0.034509	21.6367	11	0	0	0.061903		0.061903	0
852	2008	0.305835	0.007946	0.0720196	0.85204	0.070318	0.117176	21.1563	10	1	0	0.0237878	0.0237878		0
2631	2018		0.075721	0.0955708	0.510294	0.041245	0.060531	21.6678	7	0	1	0.0144948	0.0144948		0
600690	2016	0.359716	0.055178	0.0613667	0.865422	0.05098	0.178054	25.6004	23	0	1	0.416879	0.416879		0
600967	2017		0.136945	0.0973734	0.749221	0.028962	0.066902	23.6233	13	1	1	0.0397792		0.0397792	1
2432	2014	0.421521	0.054272	-0.0687539	0.114159	0.008373	0.011062	20.7257	4	1	1	0.0708492		0.0708492	1
2346	2015	0.390486	0.053964	0.00787228	0.638299	0.057882	0.077795	21.4169	5	0	1	0.0135352	0.0135352		0
600720	2015	0.402622	0.064243	0.059226	0.89348	0.012452	0.024268	23.1065	19	0	1	0.0420003		0.0420003	0
2367	2013	0	0.066213	0.110359	0.599186	0.093158	0.158556	21.8141	3	0	0	0.0200677	0.0200677		0
600321	2005	0.817319	0.006453	-0.127728	1.10204	0.013084	0.01712	21.1238	4	0	0	0.0754409		0.0754409	0
672	2004	0.399048	0.114722	0.0015685	0.765503	-0.252445	-0.667245	19.8596	8	0	0	0.0449237		0.0449237	0
2048	2017	0.35382	0.023507	0.086614	0.785814	0.071906	0.130944	23.5086	12	1	1	0.0042032		0.0042032	1
600580	2017	0.536887	0.05753	0.0188808	0.819881	0.040023	0.111037	23.5432	15	0	1	0.0015883	0.0015883		0
300011	2019	0.382531	0.069239	0.0296076	0.77084	0.010511	0.019484	22.0119	10	1	1	0.0074225		0.0074225	1
600963	2011	0.584573	0.016939	0.0204899	1.03693	0.009168	0.033843	23.5429	7	0	0	0.0480425		0.0480425	0
300334	2018	0.373481	0.202572	0.00921389	0.852466	0.005785	0.009757	21.81	6	1	1	0.0173871	0.0173871		1
300385	2019	0.264103	0.032874	0.0341344	0.827586	0.03008	0.074855	21.9241	5	1	1	0.112177	0.112177		1
600836	2003	0.73386	0.030072	-0.0188009	0.840918	0.016042	0.048987	20.6473	9	0	0	0.0405145	0.0405145		0
600841	2007	0.0152714	0.017892	0.0740062	0	0.005854	0.009949	21.9759	13	0	0	0.0805564		0.0805564	0
561	2002	0.355487	0.065874	-0.0248151	0.631472	-0.200343	-1.52323	21.1329	8	1	0	0.0260475		0.0260475	0
300320	2017		0.021367	-0.00241499	0.245448	0.086752	0.151939	21.2177	5	0	1	0.0077626		0.0077626	0
66	2003	0.328718	0.011369	-0.038867	0.660163	0.05408	0.083846	21.4018	6	1	0	0.0623443		0.0623443	0
600879	2005	0.580847	0.023297	0.0124847	0.59351	0.077574	0.143614	21.5334	10	1	0	0.0155421	0.0155421		0
585	2008	0.0421185	0.006038	0.0179946	0.518587	-0.083315	-0.224747	20.5572	13	0	0	0.0177034		0.0177034	0
600690	2019	0.178513	0.057012	0.0804603	0.755382	0.065799	0.189789	25.9568	26	0	1	0.0312306	0.0312306		0
603696	2018		0.057251	0.0491494	0.41535	0.056736	0.061053	20.3607	3	0	1	0.0463341		0.0463341	0
789	2008	0.549158	0.097034	0.114623	0.985505	0.024149	0.055657	22.0835	11	0	0	0.204364	0.204364		0
600243	2003	0.436037	0.063463	0.0115612	0.840003	0.014767	0.027039	20.4837	3	0	0	0.018555		0.018555	0
600882	2006	0.552808	0.101463	0.0992503	0.947225	0.009754	0.028526	21.1559	11	0	0	0.0082189		0.0082189	0
600630	2001	0.724026	0.043365	0.00085775	0.797964	0.022201	0.057539	22.2023	8	0	0	0.0118032	0.0118032		0
603577	2018		0.029528	-0.0422325	0.866961	0.015767	0.034955	21.4105	2	0	1	0.0107223		0.0107223	0
600764	2011	0.611796	0.002357	-0.154092	0.523785	0.01305	0.025717	21.0112	15	1	0	0.047468		0.047468	0
600875	2016	0.0131185	0.010764	0.105842	0.969396	-0.020772	-0.079664	25.1624	21	0	1	0.0024661		0.0024661	0
600100	2004	0.424914	0.04195	0.0113481	0.795531	0.020152	0.050884	22.9276	7	1	0	0.0095926		0.0095926	0
300003	2012	0	0.003829	0.0963434	0.613312	0.146654	0.154035	21.7349	3	1	0	0.0211499		0.0211499	0
2726	2019	0.49146	0.008181	-0.217047	0.595236	0.047074	0.116028	22.5667	5	0	1	0.0130733		0.0130733	0
933	2012	0.41403	0.134622	0.0420004	0.915558	0.003006	0.011748	24.4048	13	0	0	0.0335555	0.0335555		0
2228	2018	0.365762	0.07397	0.079567	0.780299	0.040688	0.094372	22.6711	10	0	1	0.0101724		0.0101724	0
70	2009	0.128705	0.092833	0.0198733	0.429515	0.033029	0.055188	20.9285	9	0	0	0.0449562	0.0449562		0
600980	2012	0.22254	0.084803	-0.00501377	0.197808	-0.079034	-0.095818	19.5411	8	1	0	0.0384607		0.0384607	0
2012	2016	0.488754	0.023353	0.0512424	0.272695	0.010292	0.014219	21.2821	12	0	1	0.040314		0.040314	0
300159	2018	0.44858	0.036011	0.014671	0.978438	0.029478	0.044057	23.0027	7	1	1	0.047902		0.047902	1
2053	2015	0.353948	0.064371	0.0813135	0	0.027991	0.057084	22.1205	9	0	1	0.0364751		0.0364751	0
976	2014	0.238324	0.082902	0.180499	0	-0.308071	-0.948209	20.3504	14	1	1	0.0205105		0.0205105	1
300247	2018	0.29591	0.042326	0.00275281	0.696179	-0.391069	-0.493024	21.4257	7	0	1	0.0191841		0.0191841	0
2303	2017		0.066273	0.0445364	0.483403	0.058136	0.077393	22.5035	8	0	1	0.0359252	0.0359252		0
697	2007	0	0.027443	-0.0292338	0.656417	-0.063552	-0.133424	20.7196	10	1	0	0.0347372		0.0347372	0
910	2004	0.45559	0.001573	0.0326975	0.987225	0.042203	0.082381	21.564	5	0	0	0.0196165	0.0196165		0
600592	2006	0.156697	0.039254	0.106136	0.574131	0.093643	0.124236	20.5819	4	0	0	0.0007279		0.0007279	0
601718	2018	0.064132	0.138321	0.0161137	1.1203	-0.002465	-0.004314	24.1799	8	0	1	0.0179506		0.0179506	0
935	2012	0.508913	0.063507	0.0554431	0.94635	0.014758	0.021621	22.3114	13	0	0	0.142457		0.142457	0
600118	2000	0	0.024806	0.214782	0.223656	0.054257	0.06558	19.7039	3	1	0	0.0605173		0.0605173	0
600961	2012	0.744624	0.054946	0.0665867	0.727332	-0.104458	-0.768757	22.504	8	0	0	0.0314393		0.0314393	0
695	2017	0.283998	0.021826	0.0117122	0	0.011991	0.042502	21.2701	20	0	1	0.0541469	0.0541469		0
600405	2011	0.306466	0.014364	-0.0899175	0.485665	-0.003982	-0.009836	20.9093	7	1	0	0.0409757		0.0409757	0
600962	2013	0.954002	0.040633	0.101288	0.8079	-0.043927	-0.093589	21.5401	9	0	0	0.0250769	0.0250769		0
603987	2019	0.430015	0.047549	0.0680074	0.809255	0.065936	0.092149	22.0503	3	1	1	0.0936921	0.0936921		1
300137	2019		0.00897	0.139285	0.581515	0.103762	0.125127	21.6524	9	1	1	0.0289064		0.0289064	1
600220	2002	0.182763	0.029048	0.0597423	0.859583	0.055754	0.102255	21.7142	3	0	0	0.331475	0.331475		0
700	2005	0.750877	0.010339	0.0576424	1.01666	0.004894	0.011113	21.4122	8	1	0	0.018349		0.018349	0
300049	2014	0.217377	0.105025	0.0382181	0.323292	0.063706	0.092673	21.0093	4	1	1	0.0669965		0.0669965	1
727	2000	0.410947	0.019153	0.172349	0.356036	0.09126	0.125072	20.861	3	1	0	0.012476		0.012476	0
600460	2017	0.314597	0.017958	0.0563438	0.280193	0.016438	0.032368	22.5566	14	1	1	0.126649	0.126649		1
831	2000	0.758577	0	-0.109392	0.723699	0.037697	0.075955	21.2174	2	0	0	0.0636327	0.0636327		0
600601	2018	0.323259	0.011002	0.058079	0.828287	0.005096	0.01733	23.124	28	1	1	0.0206452	0.0206452		1
600353	2008	0.371986	0.028417	0.0608262	0.851514	0.028981	0.043301	20.1876	6	1	0	0.0542157		0.0542157	0
600143	2015	0.321473	0.111187	0.103299	0.519473	0.047041	0.082343	23.412	11	0	1	0.051781	0.051781		0
300342	2016		0.061597	0.0813857	0.209608	0.112514	0.133981	21.1106	4	0	1	0.0192932		0.0192932	0
600733	2019	0.335521	0.047531	-0.107853	0.978039	6.6e-05	0.00022	24.8031	23	1	1	0.117366		0.117366	1
600398	2007	0.564809	0.02609	0.0504865	0.675486	0.062936	0.0849	21.6025	7	0	0	0.0532999		0.0532999	0
300011	2011	0	0.008034	-0.0778714	0.729466	0.081557	0.088599	20.5755	2	1	0	0.0977809		0.0977809	0
603399	2019		0.140826	0.151836	0.407349	-0.068604	-0.105377	21.9261	7	0	1	0.0280619		0.0280619	0
2432	2019		0.070293	-0.0225199	0.763758	0.013946	0.016928	21.3861	9	1	1	0.0545286		0.0545286	1
600685	2003	0.278498	0.03167	0.297623	0.822738	0.017089	0.058333	21.6449	10	1	0	0.035229		0.035229	0
786	2003	0.735807	0.024005	0.0525844	0.83984	0.026576	0.042746	21.6202	6	0	0	0.0339135		0.0339135	0
600104	2005	0.32782	0.009989	0.0444054	1.02515	0.075728	0.09419	23.4039	8	1	0	0.0088476	0.0088476		0
2528	2015	0.145857	0.082477	0.0135228	0.36058	0.023377	0.028737	21.8058	5	1	1	0.0459168		0.0459168	1
600987	2017		0.025678	0.170996	0.603461	0.147613	0.179981	22.3025	13	0	1	0.0598735	0.0598735		0
815	2000	0.671001	0	0.00697953	0.628784	0.039741	0.077053	20.7931	2	0	0	0.132802	0.132802		0
600126	2001	0.314501	0.016875	0.111301	0.795842	0.111277	0.156952	21.87	3	0	0	0.0225456		0.0225456	0
2286	2011	0.416386	0.097714	0.154324	0.734726	0.050079	0.073262	20.83	2	0	0	0.0072322	0.0072322		0
600742	2011	0.171789	0.008563	0.0477593	0.760558	0.123683	0.174025	22.1404	15	1	0	0.0054502		0.0054502	0
2171	2019		0.047766	0.025096	0.713982	0.056637	0.085613	22.8588	12	0	1	0.057281	0.057281		0
2611	2014	0.457161	0.114543	0.0216408	0.483499	0.055737	0.106773	21.3989	3	1	1	0.35373	0.35373		1
600525	2009	0.573737	0.038987	0.0754537	0.466653	0.06666	0.094489	21.5831	7	1	0	0.0094541	0.0094541		0
2171	2013	0.503195	0.027802	0.107975	0.440522	0.010561	0.022298	21.0198	6	0	0	0.0097149		0.0097149	0
2172	2017	0.407417	0.040278	0.0180993	0.722768	0.029415	0.095667	22.4286	10	0	1	0.106605	0.106605		0
2300	2014	0.710672	0.040975	0.168314	0.585709	0.063016	0.137999	21.745	5	0	1	0.0765423	0.0765423		0
600819	2017	0.385424	0.0638	0.0245708	0.844401	0.010099	0.019654	22.6714	23	0	1	0.0214413	0.0214413		0
600298	2008	0.639367	0.032351	0.137573	0.621177	0.070351	0.144782	21.4334	8	0	0	0.146713	0.146713		0
625	2018		0.053677	-0.0415822	1.22654	0.007737	0.015673	25.2611	21	1	1	0.0312454	0.0312454		1
600525	2016	0.365394	0.030418	0.0284988	0.630093	0.04517	0.094461	23.4718	14	1	1	0.0909274	0.0909274		1
300030	2011	0	0.013623	0.054223	0.581438	0.053748	0.059758	20.3902	2	1	0	0.02465	0.02465		0
957	2016		0.037501	-0.00204657	0.595505	0.072445	0.226462	22.8129	16	1	1	0.0332234		0.0332234	1
2085	2015	0.234242	0.09033	0.137937	0.283494	0.103134	0.193698	22.9033	9	1	1	0.330843	0.330843		1
300304	2016	0	0.01838	0.0451655	0.216698	0.053596	0.065398	21.4382	4	1	1	0.0298289	0.0298289		1
2005	2011	0.403101	0.05466	-0.00412036	0.677064	0.056848	0.141205	22.6359	7	0	0	0.154382	0.154382		0
600496	2008	0.330919	0.046641	0.0418164	0.874248	0.033176	0.149118	22.0888	6	0	0	0.0427957		0.0427957	0
20	2010	0.588788	0.073601	0.078248	0.468936	0.012643	0.034428	20.4029	18	1	0	0.0592855		0.0592855	0
2066	2008	0.537492	0.097431	0.0295348	0.842917	0.054626	0.118223	20.4445	2	0	0	0.0181165	0.0181165		0
600808	2010	0.293207	0.026579	0.00570584	1.01961	0.016998	0.042559	24.9733	16	0	0	0.0163325		0.0163325	0
66	2000	0.302618	0.008896	-0.0274037	0.393911	0.074969	0.137639	21.5244	3	1	0	0.0158807	0.0158807		0
600586	2004	0.734948	0.030425	0.115572	0.876219	0.055409	0.148911	21.3194	2	0	0	0.299616	0.299616		0
2548	2013	0.0264988	0.066194	-0.0170284	0.769822	0.042323	0.052044	20.7334	2	0	0	0.0178992		0.0178992	0
2595	2019	0.541285	0.044708	-0.0252032	0.503573	0.127033	0.174048	22.639	8	1	1	0.0011191	0.0011191		1
300345	2018	0.652595	0.037443	0.0460118	0.439587	-0.474632	-0.657081	20.2585	6	0	1	0.0349042		0.0349042	0
600615	2013	0	0.009121	0.00111468	0.314342	0.03	0.039255	20.2494	21	0	0	0.0089229	0.0089229		0
601038	2015	0.249631	0.069494	0.0480541	0.726591	0.010477	0.025758	23.309	3	1	1	0.0315344		0.0315344	1
49	2008	0.167499	0.037192	0.218492	0.655049	-0.002482	-0.007169	20.2319	13	0	0	0.0157486		0.0157486	0
603889	2019	0.421121	0.030915	0.129317	0.85466	0.046842	0.060221	21.8491	5	0	1	0.0365861	0.0365861		0
600549	2009	0.133522	0.021057	0.188634	0.549415	0.043512	0.115942	23.094	7	0	0	0.024755		0.024755	0
2387	2016		0.623471	-0.0354349	0.256902	0.0193	0.034754	21.0284	6	1	1	0.392547	0.392547		1
600584	2013	0.560569	0.029261	0.106867	0.728901	0.006437	0.018488	22.7491	10	1	0	0.0627253	0.0627253		0
2436	2016	0.477704	0.03267	0.0527869	0.456402	0.052598	0.09118	22.1704	6	1	1	0.0922654		0.0922654	1
600398	2016	0	0.018478	0.120105	0.650858	0.128119	0.308945	23.9169	16	0	1	0.0066036		0.0066036	0
600585	2019	0.186879	0.055816	0.227871	0.615321	0.19215	0.241371	25.9094	17	0	1	0.007706	0.007706		0
2121	2012	0.423529	0.047247	0.116068	0.724222	0.029731	0.064153	21.7439	5	1	0	0.0236011	0.0236011		0
300092	2015	0.0249875	0.041532	0.0332286	0	-0.075886	-0.107996	20.3272	5	1	1	0.0390967		0.0390967	1
2214	2018	0.622094	0.01278	0.0406772	0.558142	0.0383	0.053483	21.0973	10	1	1	0.0200293		0.0200293	1
960	2003	0.857688	0.002326	0.0530026	0.790563	0.019268	0.037288	21.5738	3	0	0	0.0350922		0.0350922	0
600501	2018	0.0987796	0.021456	0.0113724	0.938132	-0.032031	-0.063956	22.23	17	1	1	0.0064721		0.0064721	1
300004	2018	0.0685497	0.05668	0.0492498	1.07744	-0.360129	-0.506245	21.7831	9	0	1	0.0154512		0.0154512	0
600873	2013	0.487817	0.038293	0.0525434	0.760927	0.021572	0.050292	23.6525	18	0	0	0.0516008		0.0516008	0
2655	2014	0.480501	0.129686	0.0672772	0.422782	0.02375	0.038594	20.7316	2	1	1	0.0459684		0.0459684	1
2426	2017	0.568041	0.015731	-0.0102297	0.718068	0.009154	0.019574	23.6112	7	1	1	0.0015539	0.0015539		1
603589	2017		0.055257	0.204372	0.410376	0.145077	0.219021	22.7614	2	0	1	0.0173949		0.0173949	0
600055	2002	0.512839	0.017069	0.0860305	0.69345	0.057714	0.088862	20.2045	5	1	0	0.0228081		0.0228081	0
2487	2016	0.0516062	0.046091	0.00346842	0.447946	0.027723	0.04192	21.6691	6	0	1	0.0188241		0.0188241	0
600429	2016	0.191708	0.065494	0.0492101	0.654564	0.017557	0.027003	22.7538	13	0	1	0.0270209		0.0270209	0
600866	2014	0.22861	0.082109	-0.0089666	0.470324	-0.159971	-0.245762	21.5367	20	0	1	0.021292		0.021292	0
600523	2014	0.278865	0.039047	0.023665	0.603155	0.040313	0.073255	22.0466	13	1	1	0.0117064		0.0117064	1
300666	2019	0.630107	0.023406	0.0645646	0.282085	0.043494	0.092353	21.1056	2	1	1	0.00544		0.00544	1
600668	2013	0.373681	0.053964	0.0469624	0.689944	0.073884	0.1249	21.8879	20	0	0	0.0129289	0.0129289		0
300064	2018	0.476653	0.010086	-0.0483216	1.09015	0.009627	0.013278	22.9844	8	0	1	0.146564	0.146564		0
600439	2013	0.766767	0.041583	0.0111513	0.619908	0.042637	0.076461	22.1207	10	0	0	0.0038246		0.0038246	0
600089	2013	0.281125	0.048152	0.0351299	0.804617	0.027208	0.086411	24.6484	16	0	0	0.0187845		0.0187845	0
600836	2011	0.303412	0.014489	-0.0091447	0.691103	0.001891	0.011461	21.9538	17	0	0	0.0208286		0.0208286	0
600776	2010	0	0.012217	0.0742399	0.504196	0.050918	0.063153	21.9177	14	1	0	0.0474143		0.0474143	0
600888	2018	0.732421	0.023157	0.0523007	1.00479	0.017709	0.050528	23.0675	22	1	1	0.0061316		0.0061316	1
2204	2015	0.0574006	0.027434	0.00223053	0.84564	0.00035	0.000918	23.564	7	1	1	0.0330532		0.0330532	1
2220	2014	0.741626	0.018031	-0.010345	0.692826	0.032179	0.076455	22.1566	6	0	1	0.023098		0.023098	0
600616	2004	0.446539	0.015632	0.0592481	0.764746	0.066717	0.201283	21.5128	12	0	0	0.0553864	0.0553864		0
533	2011	0.184205	0.002507	-0.0256959	0.49901	0.031833	0.068864	21.5167	17	0	0	0.0485938		0.0485938	0
600699	2013	0.297623	0.128692	0.113203	0.725041	0.05221	0.128243	22.4718	20	1	0	0.0488518		0.0488518	0
59	2001	0.694531	0.003386	0.077111	0.813935	0.001608	0.002872	21.6171	4	0	0	0.0012483	0.0012483		0
300234	2016		0.046684	0.0479973	0.238052	0.02524	0.02961	20.894	5	0	1	0.0384898	0.0384898		0
600872	2019		0.035519	0.17785	0.180112	0.132913	0.18638	22.5073	24	0	1	0.0224422		0.0224422	0
600558	2016	0.427849	0.111685	0.0197488	0.482429	0.020327	0.026628	21.7093	15	0	1	0.0176011		0.0176011	0
2053	2019	0.693074	0.026385	0.0594216	0.982696	0.032184	0.055179	22.9089	13	0	1	0.0277569	0.0277569		0
2052	2019		0.021896	-0.0431986	0.328885	-0.204292	-0.492666	20.6888	13	1	1	0.0390212		0.0390212	1
2382	2012	0.437866	0.087487	0.093523	0.862168	0.031128	0.053229	21.2209	2	1	0	0.152507	0.152507		0
600218	2016		0.014509	0.148388	0.623019	0.027436	0.049083	21.9505	18	0	1	0.0347748	0.0347748		0
600346	2010	0.344434	0.081102	-0.00103273	0.543153	0.001783	0.00961	21.4064	9	0	0	0.0663497	0.0663497		0
600197	2009	0.173819	0.024873	0.0517518	0.248418	0.067792	0.103846	21.177	10	0	0	0.078875	0.078875		0
2281	2013	0.0885938	0.014137	0.0789471	0.36914	0.061845	0.097806	21.6955	4	1	0	0.003616	0.003616		0
300650	2019	0.354635	0.023841	0.0832952	0.606501	0.062944	0.096011	20.5421	2	0	1	0.0064943	0.0064943		0
300640	2019		0.033316	0.133951	0.430678	0.110166	0.134531	19.8257	2	0	1	0.0624202	0.0624202		0
2270	2017		0.051645	-0.0815262	0.685482	0.096199	0.139951	21.8779	9	0	1	0.0166765		0.0166765	0
2161	2014	0.232175	0.081876	0.0160017	0.290082	0.027379	0.031555	21.2685	7	1	1	0.0114794		0.0114794	1
2631	2017		0.088138	0.106616	0.293336	0.039768	0.054996	21.5283	6	0	1	0.0884206		0.0884206	0
698	2005	0.486419	0.01432	0.106527	0.961882	0.015462	0.036426	21.9552	8	0	0	0.039808	0.039808		0
601890	2012	0.391493	0.042632	0.0958199	0.920343	0.022048	0.028492	22.0546	2	1	0	0.0047378	0.0047378		0
962	2002	0.611111	0	0.0524103	0.644564	0.010241	0.01433	21.1243	2	0	0	0.0066611		0.0066611	0
488	2002	0.602498	0.014217	0.119039	0.991441	0.054783	0.110111	22.8854	2	0	0	0.0361155	0.0361155		0
600687	2017	0.224009	0.032835	-0.123059	0.610618	0.043604	0.091046	23.2804	24	0	1	0.0353197		0.0353197	0
603111	2016		0.013611	0.0229111	0.356019	0.09517	0.184385	21.7111	2	1	1	0.0111086		0.0111086	1
600686	2002	0.143173	0.045037	0.227406	0.766072	0.107471	0.244303	20.8927	9	1	0	0.0326464		0.0326464	0
2126	2011	0.359603	0.072462	0.0255388	0.781978	0.046134	0.085178	21.5728	4	1	0	0.071269	0.071269		0
600104	2017	0.0500887	0.016233	0.0335867	0.882348	0.065119	0.173154	27.3074	20	1	1	0.0038369	0.0038369		1
733	2002	0.512532	0.007192	0.0375558	0.831199	0.015487	0.019564	21.5845	5	1	0	0.0389932		0.0389932	0
811	2019	0.258988	0.027705	0.0516826	0.855341	0.063062	0.118018	22.7291	21	0	1	0.0253224	0.0253224		0
977	2013	0.778601	0.098432	-0.239762	0.284283	0.042047	0.135763	21.9586	13	1	0	0.0694029	0.0694029		0
2111	2019	0.297949	0.036902	0.126553	0.64263	0.069041	0.112091	22.2953	12	1	1	0.0019918		0.0019918	1
1696	2012	0.101777	0.045933	0.0775894	0.644761	0.07489	0.115166	22.2448	15	1	0	0.0072232		0.0072232	0
2567	2018	0.440506	0.071313	0.0861735	0.901229	0.02986	0.049337	22.5998	7	0	1	0.0328769	0.0328769		0
600178	2013	0.186503	0	-0.0543307	0.803837	-0.192363	-0.329359	21.7866	15	1	0	0.0330114		0.0330114	0
603131	2019	0.179296	0.046045	0.0431821	0.696209	0.054569	0.071586	21.2048	3	0	1	0.0199576		0.0199576	0
890	2001	0.621201	0.04246	0.0146049	0.688616	0.045595	0.085347	21.4278	2	0	0	0.0762738	0.0762738		0
600456	2011	0.619858	0.023167	0.0173913	0.738078	0.015878	0.02457	22.5069	9	0	0	0.0575678		0.0575678	0
2289	2015	0.376335	0.021155	0.00795891	0.409669	-0.343551	-1.90643	21.8896	6	1	1	0.0355835		0.0355835	1
300726	2019		0.004793	0.0418289	0.450662	0.156572	0.17199	21.4033	2	1	1	0.0108158		0.0108158	1
2085	2016	0.157822	0.088072	0.144631	0.252596	0.116529	0.188056	22.952	10	1	1	0.139461		0.139461	1
300257	2016	0.166024	0.037845	0.0162369	0.319175	0.020064	0.028928	22.3386	5	0	1	0.072671	0.072671		0
2782	2018		0.051053	0.0247265	0.221212	0.07782	0.102142	20.8115	3	1	1	0.0034875	0.0034875		1
600550	2010	0.720252	0.029291	0.0369204	0.429038	0.038932	0.118765	23.512	9	0	0	0.0299715		0.0299715	0
959	2010	0.541987	0.000726	0.0221165	0	0.013244	0.027658	23.5883	11	0	0	0.0412424		0.0412424	0
2098	2009	0.727887	0.082248	0.0984675	0.529661	0.027272	0.057069	20.9568	3	0	0	0.0099412		0.0099412	0
600118	2003	0.178313	0.01603	0.161098	0.563322	0.044095	0.091193	20.5572	6	1	0	0.0455018		0.0455018	0
2661	2016	0.1335	0.038655	0.0109839	0.493906	0.055384	0.065267	21.6289	4	0	1	0.0848504		0.0848504	0
761	2000	0.516567	0	0.114094	0.960492	0.073973	0.10173	22.2769	2	0	0	0.0716829	0.0716829		0
600978	2015	0.41291	0.078322	0.0823091	0	0.048007	0.089144	23.2668	11	0	1	0.0210043		0.0210043	0
300073	2015	0.134132	0.014327	0.00582637	0.254641	0.00763	0.010697	21.2776	5	0	1	0.0074309		0.0074309	0
600688	2019		0.007403	0.112218	0.850233	0.048759	0.074132	24.544	26	0	1	0.0002848	0.0002848		0
300205	2017		0.02428	0.10154	0.395905	0.006253	0.009474	21.3304	6	1	1	0.0286024		0.0286024	1
600366	2010	0.3096	0.054447	0.0592199	0.270166	0.074567	0.117373	21.8498	10	0	0	0.003451	0.003451		0
600801	2000	0.762603	0.031417	0.06849	0.782985	0.008147	0.022264	21.4241	6	0	0	0.0433134		0.0433134	0
600615	2014	0	0.008637	-0.036515	0.272257	0.02388	0.031189	20.2792	22	0	1	0.0123241		0.0123241	0
600707	2007	0.511568	0.011035	0.016428	0.730667	-0.013458	-0.01924	21.4374	11	1	0	0.0289744		0.0289744	0
600199	2000	0.285971	0.01185	-0.119511	0.514053	0.057571	0.111276	21.0694	2	0	0	0.0255052		0.0255052	0
600978	2018	0.322331	0.074799	0.0126449	1.14663	0.021594	0.046107	23.6056	14	0	1	0.0130122		0.0130122	0
600074	2007	0.732024	0.179197	-0.0633889	0.637847	-0.035143	-0.144778	22.2673	10	1	0	0.0543948		0.0543948	0
600295	2019	0.593479	0.023239	0.0736512	1.0947	0.031267	0.089113	24.6017	18	0	1	0.0156275		0.0156275	0
2032	2016		0.032555	0.176847	0.404071	0.144375	0.24877	22.7843	12	0	1	0.0199622		0.0199622	0
600487	2016	0.392915	0.03152	0.13068	0.565119	0.077182	0.224366	23.7056	13	0	1	0.0194403	0.0194403		0
600499	2012	0.350375	0.064679	0.0343887	0.637243	0.052702	0.101131	22.3626	10	1	0	0.0157312		0.0157312	0
600616	2005	0.455605	0.014702	0.0641059	0.732034	0.091161	0.25494	21.6262	13	0	0	0.0151438		0.0151438	0
601003	2013	0.579036	0	0.101074	1.01189	0.009124	0.038631	23.8909	6	0	0	0.0303699		0.0303699	0
2106	2016		0.028095	0.0350979	0.525161	0.047933	0.059913	22.2595	9	1	1	0.0403053		0.0403053	1
2055	2017	0.386167	0.044859	-0.0181574	0.623627	0.015432	0.052418	22.9837	11	1	1	0.0214663	0.0214663		1
2536	2013	0.434857	0.07906	0.0291198	0.852764	0.011624	0.021682	21.5121	2	1	0	0.0238351		0.0238351	0
2436	2014	0.5824	0.015608	0.060301	0.442245	0.048068	0.073367	21.6847	4	1	1	0.0511953		0.0511953	1
600690	2000	0.198795	0.025787	0.118393	0.489297	0.112682	0.141748	22.1183	7	0	0	0.0374174	0.0374174		0
2233	2018		0.05989	0.239025	0.788503	0.157545	0.191923	23.116	10	0	1	0.0075849		0.0075849	0
600114	2014	0.528008	0.100373	0.0944318	0.575518	0.062704	0.086044	21.461	10	0	1	0.0810226	0.0810226		0
2667	2016		0.044391	0.051499	0.288222	-0.028253	-0.0321	20.5443	4	1	1	0.0690194		0.0690194	1
2105	2014	0.505943	0.058533	0.0594716	0.447811	-0.002655	-0.006619	21.1112	7	1	1	0.007284	0.007284		1
404	2019	0.252816	0.029085	0.0763481	1.17272	0.009759	0.023469	23.0504	23	0	1	0.0039882		0.0039882	0
300323	2015	0.552803	0.023299	-0.00619095	0.447595	-0.022767	-0.057485	22.1619	3	1	1	0.0716509		0.0716509	1
600127	2009	0.786172	0.056334	0.00705912	0.282476	0.003408	0.009428	21.1842	11	0	0	0.0181236		0.0181236	0
600875	2004	0.0111385	0.004721	0.394589	0.918744	0.041557	0.208414	22.5755	9	0	0	0.027499		0.027499	0
2742	2017	0.370155	0.057727	0.0423271	0.622567	0.044779	0.1161	22.1672	2	0	1	0.165868	0.165868		0
811	2007	0.393447	0.05743	-0.00867479	0.544321	0.031615	0.074608	21.0889	9	0	0	0.0545342		0.0545342	0
600111	2013	0.661162	0.031848	0.0614538	0.40915	0.051459	0.092328	23.639	16	0	0	0.0483159		0.0483159	0
600499	2017	0.390364	0.033554	-0.0208938	0.536593	0.040444	0.087401	23.2289	15	1	1	0.0635699	0.0635699		1
600768	2008	0.724781	0.072765	0.139188	0.75663	-0.102352	-0.498008	20.1816	12	0	0	0.0328567		0.0328567	0
600290	2017	0.239324	0.023593	-0.015316	0.651065	0.008473	0.015102	22.7415	17	0	1	0.0138656		0.0138656	0
2840	2019	0.650668	0.06697	0.0416782	0.671284	0.053026	0.096256	21.8424	2	0	1	0.127848	0.127848		0
601231	2016	0.184133	0.002025	0.103896	0.494191	0.052339	0.106971	23.4579	4	1	1	0.0384974		0.0384974	1
300003	2015	0.38073	0.058961	0.056464	0.260242	0.077102	0.111638	22.7684	6	1	1	0.171969	0.171969		1
603398	2018		0.005421	0.0279083	0.374068	0.042402	0.062336	20.7169	3	0	1	0.359046	0.359046		0
600353	2004	0.257222	0.020583	0.0288921	0.821192	0.035506	0.048913	20.1131	2	1	0	0.0138624		0.0138624	0
880	2009	0	0.049245	0.405531	0.503057	0.093856	0.256816	21.3681	11	0	0	0.0807721	0.0807721		0
858	2001	0	0.010999	0.160468	0.634474	0.122059	0.173602	22.6236	3	0	0	0.303009	0.303009		0
300001	2014	0.29518	0.053159	0.0371312	0.348599	0.058926	0.113973	21.8319	5	0	1	0.0484558	0.0484558		0
300457	2018	0.320362	0.036175	0.0152411	0.57715	0.064267	0.109957	22.3608	3	1	1	0.10587	0.10587		1
600006	2011	0	0.035656	-0.0317895	1.06559	0.028697	0.074515	23.689	12	1	0	0.0344589		0.0344589	0
2085	2010	0.218711	0.035657	0.150052	0.414897	0.106984	0.157767	21.1662	4	1	0	0.0415556		0.0415556	0
2857	2019		0.030649	0.0835951	0.596321	0.052042	0.0658	20.2327	2	1	1	0.0042088		0.0042088	1
2055	2012	0.368327	0.023718	0.0471475	0.678222	0.044598	0.08628	21.5843	6	1	0	0.0492115		0.0492115	0
300202	2016		0.018868	0.0332834	0.22539	0.116996	0.165019	21.6954	5	0	1	0.046547		0.046547	0
600370	2008	0.325519	0.02694	0.0395478	1.12551	0.003578	0.004367	21.1491	5	0	0	0.026665	0.026665		0
600560	2017		0.018006	-0.0188853	0.513651	0.013468	0.028586	21.2182	15	1	1	0.019167		0.019167	1
600480	2015	0.213295	0.036499	0.0625726	0.772301	0.034105	0.069509	22.9077	12	1	1	0.0001018		0.0001018	1
2026	2013	0.239961	0.100411	-0.00215826	0.562022	0.044116	0.064928	20.7626	9	0	0	0.0672319	0.0672319		0
600519	2003	0	5.2e-05	0.189999	0.804438	0.122823	0.175407	22.3239	2	0	0	0.0249236		0.0249236	0
2622	2013	0.0425696	0.048503	0.0558148	0.832317	0.031136	0.032877	20.94	2	0	0	0.0448959		0.0448959	0
2161	2017	0.511067	0.063912	-0.00802169	0.32881	0.001067	0.001497	21.5472	10	1	1	0.0630311		0.0630311	1
729	2009	0.377706	0.051686	0.17369	0.669198	0.063454	0.087049	23.1961	12	0	0	0.004864		0.004864	0
2358	2013	0.539452	0.013627	0.0100388	0.532372	0.094643	0.140324	21.7595	3	0	0	0.0343175	0.0343175		0
2076	2014	0.139824	0.039149	0.00674505	0.375598	0.027368	0.039881	20.2315	8	0	1	0.0145318		0.0145318	0
819	2011	0	0.0299	0.11979	0.236715	0.06618	0.073607	20.2088	14	0	0	0.0409461		0.0409461	0
600219	2003	0.658323	0	0.150663	0.826845	0.072352	0.096819	21.4497	4	0	0	0.0042134		0.0042134	0
2552	2013	0	0.053274	-0.00167595	0.786339	0.013961	0.015123	20.5839	2	0	0	0.0241476		0.0241476	0
600740	2004	0.585673	0.01128	0.17572	0.772042	0.079695	0.205609	21.6297	8	0	0	0.0042311		0.0042311	0
600768	2014	0.607683	0.03759	-0.0280538	0.356637	0.003631	0.026311	20.3896	18	0	1	0.0345893		0.0345893	0
600210	2014	0.502481	0.020826	0.0771112	0.76379	0.016145	0.044495	23.1024	15	0	1	0.0047158	0.0047158		0
2695	2016	0.279151	0.050762	0.0876038	0.144035	0.048684	0.057791	21.3724	4	0	1	0.0368242		0.0368242	0
600525	2015	0.556911	0.044835	0.0488165	0.44137	0.054875	0.091405	22.9578	13	1	1	0.0370273		0.0370273	1
600685	2018	0.260999	0.043914	-0.0325413	1.01043	-0.052114	-0.172338	24.5835	25	1	1	0.0045202	0.0045202		1
969	2008	0.372604	0.038137	0.0736709	0.727822	0.044519	0.077393	22.1349	8	0	0	0.0321928	0.0321928		0
2635	2015	0.410379	0.065047	0.0760172	0.435389	0.097885	0.129408	21.8507	4	1	1	0.135629		0.135629	1
880	2004	0.404798	0.04214	-0.060603	0.798783	-0.219069	-0.766856	20.6988	6	0	0	0.0472991		0.0472991	0
601689	2018	0.164968	0.052858	0.0555315	0.902364	0.069291	0.104239	23.1121	3	1	1	0.0096732		0.0096732	1
962	2019	0.646487	0.031828	0.139774	0.462458	0.025492	0.035742	21.2212	19	0	1	0.0381459		0.0381459	0
600707	2005	0.483437	0.019265	0.076447	1.05177	-0.253147	-0.39116	21.5243	9	1	0	0.0316016		0.0316016	0
600069	2011	0.324908	0.022057	-0.0814226	0.688217	-0.040074	-0.123675	22.4507	14	0	0	0.0133259		0.0133259	0
600107	2008	0.118604	0.073832	0.100596	0.393984	0.012727	0.029164	20.9417	11	0	0	0.0569193		0.0569193	0
600725	2002	0.643038	0.007704	0.0580039	0.63943	0.0569	0.082892	20.132	6	0	0	0.0559556	0.0559556		0
66	2006	0	0.009297	0.00382596	0.836935	0.026761	0.036333	21.5382	9	1	0	0.0468411		0.0468411	0
300153	2018	0.281695	0.024764	0.041053	0.551854	0.010712	0.018201	21.2148	8	0	1	0.0092284		0.0092284	0
600687	2009	0.259445	0.000946	0.0416892	0.356639	0.006866	0.018491	20.2538	16	0	0	0.0517719		0.0517719	0
2104	2019		0.052582	-0.018918	0.4566	0.03704	0.043144	21.5776	12	1	1	0.0207746		0.0207746	1
66	2002	0.345123	0.007936	-0.00799691	0.629466	0.02839	0.050009	21.4416	5	1	0	0.0171498	0.0171498		0
2430	2014	0.366019	0.030063	0.0148638	0.743161	0.017332	0.041323	22.9642	4	1	1	0.0262655		0.0262655	1
2481	2012	0.806919	0.03513	0.157253	0.53612	0.065005	0.105084	21.0867	2	0	0	0.100516	0.100516		0
2686	2019	0.555478	0.133478	0.0627876	0.722702	-0.160959	-0.386355	21.8488	7	0	1	0.0146224		0.0146224	0
2084	2010	0.510119	0.031337	0.0600636	0.475041	0.049353	0.095013	21.2003	4	0	0	0.0221823		0.0221823	0
521	2017	0.174408	0.04842	-0.034552	1.01075	0.002261	0.006999	23.4934	24	0	1	0.0172187	0.0172187		0
2594	2015	0.335904	0.076115	0.033269	0.754006	0.027174	0.087101	25.4724	4	1	1	0.0442058	0.0442058		1
550	2007	0.0194086	0.028729	0.137589	0.528628	0.126619	0.214495	22.5355	14	1	0	0.0018911	0.0018911		0
821	2002	0	0.012239	0.0410797	0.76666	0.034567	0.04829	21.1265	4	1	0	0.0012833		0.0012833	0
2031	2009	0.777909	0.129405	0.114992	0.540907	0.061047	0.089548	21.0356	5	1	0	0.0487148	0.0487148		0
932	2009	0.446235	0.038184	0.0720539	0.977752	0.001613	0.005956	24.8877	10	0	0	0.108342	0.108342		0
600876	2017	0.610313	0.085524	0.0367432	0.215478	0.014979	0.036785	21.0404	22	0	1	0.0236048		0.0236048	0
16	2014	0.488968	0.020717	-0.0381651	0.94023	0.003607	0.014084	23.5434	22	1	1	0.0005191	0.0005191		1
700	2002	0.39208	0	0.118597	0.755649	0.050758	0.07152	20.9212	5	1	0	0.0238468		0.0238468	0
600231	2019	0.220334	0.033937	0.0727521	1.00641	0.026906	0.055191	23.4893	19	0	1	0.029594		0.029594	0
2415	2017	0.0280021	0.008322	0.142971	0.166062	0.181837	0.306413	24.6662	7	1	1	0.0207945		0.0207945	1
600063	2004	0.810149	0.008575	0.0756854	0.936367	0.013591	0.039672	21.4353	7	0	0	0.0730006	0.0730006		0
600107	2013	0.178225	0.031862	0.00581599	0.611472	0.008982	0.032377	21.6429	16	0	0	0.0275839		0.0275839	0
600760	2012	0.44028	0.113457	0.0663635	0.811863	-0.013244	-0.045787	21.9048	16	1	0	0.0281992		0.0281992	0
600875	2010	0.0370493	0.011861	0.0237339	0.647373	0.032534	0.227081	25.1331	15	0	0	0.0054725		0.0054725	0
600183	2015	0.480608	0.031769	0.127521	0.484898	0.062407	0.115065	22.9048	17	1	1	0.0127477		0.0127477	1
2443	2018		0.062492	0.00403961	0.916159	0.054597	0.085062	22.0469	8	0	1	0.0467303	0.0467303		0
600516	2009	0.553093	0.072079	-0.0171945	0.522812	-0.003597	-0.006934	22.4125	7	0	0	0.0435953		0.0435953	0
708	2009	0.077631	0.007547	0.024817	0.526479	0.087958	0.162773	22.0539	12	0	0	0.0149825		0.0149825	0
600210	2016	0.272036	0.02159	0.0955969	0.755438	0.021734	0.052282	23.1058	17	0	1	0.0211629		0.0211629	0
600438	2009	0.658142	0.072913	0.0471478	0.500517	0.025404	0.088027	22.448	5	0	0	0.128128		0.128128	0
600391	2017	0.177362	0.017361	0.0258718	0.567661	0.010857	0.030421	22.4841	16	1	1	0.0054374		0.0054374	1
600562	2017		0.011853	0.0861206	0.288071	0.06301	0.094682	21.712	14	1	1	0.0425207		0.0425207	1
2466	2013	0.668377	0.079724	-0.0763585	0.563982	-0.07883	-0.152933	21.2415	3	0	0	0.116567		0.116567	0
2290	2013	0	0.045638	0.045331	0.633076	0.022331	0.030861	21.0187	4	0	0	0.038744		0.038744	0
157	2014	0.259984	0.035271	-0.0820211	0.897659	0.006697	0.015222	25.264	14	1	1	0.0067241		0.0067241	1
600809	2009	0	0.011823	0.178733	0.129967	0.182537	0.25551	21.643	15	0	0	0.0323824		0.0323824	0
547	2004	0.786845	0.018504	0.0375325	0.97078	0.014406	0.032151	20.7991	11	1	0	0.0345587		0.0345587	0
2706	2018		0.028238	0.120925	0.504447	0.102458	0.126139	21.4963	4	0	1	0.0548884	0.0548884		0
600737	2012	0.571596	0.033296	0.0743822	0.781955	-0.081179	-0.368895	22.9506	16	0	0	0.0080012		0.0080012	0
2578	2014	0.0195688	0.100841	0.0609064	0.533448	0.026758	0.035102	20.9916	3	0	1	0.0886977	0.0886977		0
528	2003	0.438983	0.039994	0.0218825	0.642592	0.124334	0.214816	21.3059	10	1	0	0.0003105	0.0003105		0
300078	2017	0.573439	0.033899	0.0633037	0.418107	0.045206	0.062107	21.7886	7	1	1	0.0973071		0.0973071	1
969	2018	0.304225	0.044346	0.0348205	1.06914	-0.034021	-0.061595	22.9999	18	0	1	0.0087217		0.0087217	0
2444	2014	0.414321	0.017771	0.0892354	0.459275	0.089469	0.122958	22.4147	4	0	1	0.0386663		0.0386663	0
600381	2016		0.090286	0.156051	0.462225	0.111005	0.12247	21.5166	15	0	1	0.0159498		0.0159498	0
21	2008	0	0.002938	0.0781483	0.98319	0.073061	0.091349	22.1892	14	1	0	0.0201944		0.0201944	0
895	2001	0.114038	0.017395	0.130582	0.654329	0.125844	0.197135	21.2038	3	0	0	0.127497		0.127497	0
300120	2013	0.156214	0.044661	-0.0328249	0.620127	0.048848	0.054006	20.3418	3	1	0	0.104818		0.104818	0
509	2016	0	0	-0.203198	0.064367	-0.219049	-3.32032	19.6489	23	0	1	0.0393211		0.0393211	0
600055	2018		0.018042	0.0309628	0.504098	0.061168	0.073958	21.615	21	1	1	0.0141437		0.0141437	1
600107	2003	0.678231	0.147453	0.0428292	0.710179	0.014876	0.025497	20.4954	6	0	0	0.0316211		0.0316211	0
600449	2018		0.050927	0.0749801	1.3042	0.067474	0.092534	22.6842	15	0	1	0.0268451		0.0268451	0
600419	2013	0.16478	0.053902	-0.0255112	0.293322	0.078483	0.127628	19.9403	12	0	0	0.0225814		0.0225814	0
709	2004	0.586872	0	0.1449	1.00338	0.06938	0.16014	23.6732	7	0	0	0.0205865	0.0205865		0
300691	2019	0.262745	0.025777	0.0270767	0.540169	0.044739	0.080955	21.217	2	1	1	0.0138961	0.0138961		1
2787	2018		0.047206	0.0160983	0.886752	0.02333	0.037468	21.5609	3	0	1	0.0646331	0.0646331		0
2249	2016	0.235998	0.041221	0.0370351	0.764707	0.037793	0.061668	23.3983	8	0	1	0.127326	0.127326		0
601012	2018	0.146558	0.005709	0.0295838	0.555432	0.064717	0.15255	24.4036	6	0	1	0.0562806		0.0562806	0
300128	2018	0.561859	0.02148	-0.0837455	0.535361	-0.290622	-0.696765	21.8283	8	1	1	0.0337433		0.0337433	1
2302	2018	0.0710707	0.01455	-0.0501304	0.828779	0.017081	0.048396	23.7093	9	0	1	0.0652194		0.0652194	0
300260	2016	0.579182	0.050803	0.0716765	0.428964	0.009559	0.014517	20.7321	5	0	1	0.0209256		0.0209256	0
521	2014	0.0765543	0.062367	0.0183664	0.88906	0.031125	0.081552	22.9215	21	0	1	0.0180496		0.0180496	0
600171	2017		0.026616	0.00679595	0.241493	0.063703	0.072299	21.7341	19	1	1	0.0016595	0.0016595		1
600419	2017		0.015792	0.137717	0.304504	0.073635	0.112687	21.0806	16	0	1	0.0050989		0.0050989	0
2413	2014	0.0748773	0.041344	0.0858161	0.367196	0.020794	0.027705	21.1971	4	1	1	0.0224723		0.0224723	1
695	2002	0.878014	0.019074	-0.0562396	0.498489	-0.094879	-0.250085	20.4808	5	0	0	0.0431		0.0431	0
21	2000	0.679523	0.000797	-0.113428	0.531733	0.038915	0.064745	22.0778	6	1	0	0.0545193		0.0545193	0
600734	2017	0.264079	0.005758	-0.0356765	0.82981	0.022728	0.065027	22.8305	21	1	1	0.139071		0.139071	1
600480	2008	0.61298	0.020029	0.0909505	0.9533	0.089797	0.167607	21.4427	5	1	0	0.031719		0.031719	0
300428	2017	0.444366	0.036343	0.0424693	0.925878	0.065764	0.163412	22.5818	2	1	1	0.357504	0.357504		1
600468	2005	0.436673	0.011842	0.0963645	0.926597	0.039328	0.068668	20.4916	4	0	0	0.0052183	0.0052183		0
600520	2019		0.042129	-0.00296525	0.424151	-0.083008	-0.188985	20.6752	17	0	1	0.0237657		0.0237657	0
63	2005	0.0160681	0.007359	0.00814105	0.77569	0.061679	0.126778	23.8042	8	1	0	0.0244866		0.0244866	0
600482	2007	0.863575	0.039614	-0.345579	0.446653	0.036157	0.087909	21.8908	3	1	0	0.0810744	0.0810744		0
600485	2012	0	0.003563	0.037405	0.523599	-0.07511	-0.100785	20.2116	9	1	0	0.0457694		0.0457694	0
600543	2015	0.174354	0.018209	0.0210989	0.294278	0.014312	0.016675	20.967	11	0	1	0.0095294	0.0095294		0
869	2014	0.266825	0.050824	0.120069	0.39783	0.109704	0.139609	22.9107	14	0	1	0.0880528	0.0880528		0
927	2011	0.171021	0.033745	-0.0878173	0.603164	0.012259	0.030483	22.9418	12	1	0	0.0238805	0.0238805		0
300441	2019		0.050276	0.0781257	0.586729	-0.041373	-0.072726	21.754	4	0	1	0.0058821	0.0058821		0
600089	2004	0.430155	0.040668	0.0374945	0.856888	0.022713	0.07396	22.5207	7	0	0	0.0169341	0.0169341		0
600581	2004	0.417071	0.00231	0.0216216	0.937518	0.095383	0.188687	22.2454	2	0	0	0.13979	0.13979		0
716	2014	0.501771	0.1155	-0.0145318	0.654835	0.02654	0.034136	21.5685	17	0	1	0.0294687	0.0294687		0
600069	2019	0.312164	0.035184	0.00826124	0.589518	-0.147491	-0.513568	22.2068	22	0	1	0.0212188		0.0212188	0
300577	2018		0.00829	0.103523	0.439221	0.130785	0.271692	21.0667	2	0	1	0.0234163	0.0234163		0
2481	2017		0.010772	0.0102083	0.555634	0.008268	0.013843	22.189	7	0	1	0.0330431		0.0330431	0
898	2019	0.442059	0.070187	0.114113	1.25574	0.020044	0.033493	25.1984	22	0	1	0.0034599	0.0034599		0
600590	2009	0.359966	0.062354	0.0110334	0.524742	0.025998	0.054068	22.1637	7	0	0	0.0066145	0.0066145		0
600425	2008	0.532278	0.009112	0.0870366	0.74089	0.055243	0.087914	21.5385	5	0	0	0.0829053	0.0829053		0
587	2017	0.532853	0.00018	0.0330942	0.930621	0.030763	0.112001	24.3089	21	0	1	0.0042101		0.0042101	0
600184	2012	0.393109	0.004415	0.14815	0.677424	-0.00507	-0.014825	21.8186	9	1	0	0.0418876		0.0418876	0
600549	2014	0.124304	0.045328	-0.00253051	0.53521	0.053892	0.10266	23.575	12	0	1	0.0171335		0.0171335	0
811	2003	0.383858	0.029227	0.0209087	0.832793	0.034966	0.07992	20.695	5	0	0	0.0128155		0.0128155	0
2009	2006	0.367789	0.007663	-0.00499107	0.624303	0.033653	0.070434	20.3854	2	0	0	0.0491617		0.0491617	0
2327	2013	0	0.031891	0.0914256	0.60101	0.132196	0.174789	21.5914	4	0	0	0.0218765		0.0218765	0
768	2008	0.0210385	0.013893	0.0487276	0.905784	0.0288	0.042488	23.3582	11	1	0	0.0382028	0.0382028		0
600183	2008	0.664222	0.036237	0.118751	0.712799	0.024517	0.046235	22.1614	10	1	0	0.0404215		0.0404215	0
677	2002	0.581863	0.000205	0.0403505	0.835634	0.014303	0.040319	21.1233	6	0	0	0.0346056	0.0346056		0
600060	2012	0.00070121	0.009572	0.0128078	0.811897	0.08935	0.181565	23.6275	15	1	0	0.020071		0.020071	0
600615	2012	0	0	-0.0177731	0.296591	0.007701	0.008284	20.0938	20	0	0	0.0657118		0.0657118	0
300257	2015	0.0385038	0.053169	0.0034149	0.16152	0.042246	0.05314	22.1643	4	0	1	0.0318608		0.0318608	0
300218	2017	0.461632	0.021995	0.0704757	0.687759	-0.00772	-0.014437	21.3912	6	0	1	0.0299629		0.0299629	0
600597	2007	0.203378	0.028773	0.0743152	0.562636	0.048265	0.08143	22.1491	5	0	0	0.0950281		0.0950281	0
600537	2014	0.307976	0.025183	0.0376711	0.503602	0.021466	0.083948	22.4033	11	0	1	0.0177257	0.0177257		0
600405	2009	0.183834	0.02173	0.160249	0.348513	0.045432	0.100436	20.5944	5	1	0	0.0305036		0.0305036	0
600031	2014	0.541789	0.071827	0.0195517	0.552095	0.011998	0.030556	24.8666	11	1	1	0.0028574		0.0028574	1
600792	2017		0.111914	0.0739893	0.811396	-0.007594	-0.013414	22.385	20	0	1	0.0296467		0.0296467	0
2112	2010	0.388095	0.01826	0.0946346	0.522475	0.03608	0.092783	20.9243	3	0	0	0.0220617		0.0220617	0
300173	2018	0.318763	0.06093	-0.0530775	0.601297	-0.435223	-0.987322	21.3736	7	1	1	0.0122058	0.0122058		1
803	2006	0.39605	0.095147	0.101265	0.531947	0.009318	0.021199	19.4399	8	0	0	0.0073809		0.0073809	0
300195	2016		0.077495	0.0747877	0.700695	0.03666	0.051298	22.0149	5	1	1	0.0111976		0.0111976	1
300268	2015	0.327333	0.063437	-0.0592369	0.083893	-0.373677	-0.485039	19.3995	4	0	1	0.0312865		0.0312865	0
600562	2007	0.514934	0.043583	-0.0235951	0.616143	0.016755	0.025532	20.1522	4	1	0	0.0562645	0.0562645		0
584	2016		0.010395	-0.0339282	0	-0.223798	-0.319288	21.5311	21	1	1	0.0187944		0.0187944	1
2534	2017	0.0790401	0.034714	0.0656188	0.634933	0.052727	0.132237	22.8153	6	0	1	0.0173532		0.0173532	0
2490	2015	0.443409	0.080122	0.00352626	0.702569	-0.048964	-0.11288	22.4899	5	1	1	0.0067598		0.0067598	1
601500	2019	0.532629	0.032703	-0.0209385	0.804562	0.015025	0.028464	22.6592	3	0	1	0.257428	0.257428		0
547	2000	0.817838	0.085018	0.0701039	0.546813	0.04171	0.097322	20.7202	7	1	0	0.108552		0.108552	0
600560	2013	0	0.015357	0.0549965	0.618838	0.034038	0.091607	21.3841	11	1	0	0.0123809		0.0123809	0
600379	2008	0.478327	0.004297	0.0140946	0.627657	0.014178	0.022744	20.0621	6	0	0	0.0235338	0.0235338		0
2026	2011	0	0.026622	0.00767026	0.532225	0.080142	0.104613	20.5	7	0	0	0.0473263		0.0473263	0
586	2013	0.167021	0.041738	0.0311464	0.342924	0.034589	0.074705	20.0088	18	1	0	0.0262831		0.0262831	0
600261	2007	0.228462	0.016843	0.0673892	0.646873	0.065174	0.123015	21.3632	7	0	0	0.0255812		0.0255812	0
2008	2011	0.418861	0.02975	0.0183796	0.647205	0.102997	0.195238	22.5262	7	1	0	0.0828245		0.0828245	0
2088	2012	0.250074	0.074895	0.0689623	0.772043	0.045746	0.058359	21.3385	6	0	0	0.0225826		0.0225826	0
572	2007	0.0690979	0.091058	-0.133258	0.764169	0.105181	0.229682	22.8367	13	1	0	0.221754	0.221754		0
21	2017		0.013836	0.0433551	0.664631	0.034573	0.096799	23.5326	23	1	1	0.0480073	0.0480073		1
2350	2017	0.17936	0.04559	0.0299418	0.539451	0.027932	0.062796	21.7943	7	0	1	0.0083151	0.0083151		0
2110	2010	0.61488	0.001027	0.0615786	0.905086	0.014377	0.040479	22.7576	3	0	0	0.0686537		0.0686537	0
600963	2019	0.567418	0.042204	0.0387302	1.11149	0.020145	0.037823	23.4673	15	0	1	0.0097266		0.0097266	0
619	2017		0.067861	0.0293932	0.907093	0.004201	0.005618	21.9813	21	0	1	0.0093899		0.0093899	0
600275	2016		0.130442	0.034529	0.035188	-0.127281	-0.285873	19.5995	16	0	1	0.0294651		0.0294651	0
300241	2017	0.112991	0.04186	0.0896065	0.499549	0.055324	0.108298	21.5984	6	1	1	0.0637978		0.0637978	1
600978	2014	0.700058	0.096526	0.0576064	0.800905	0.051445	0.082662	23.0505	10	0	1	0.0306566		0.0306566	0
600810	2012	0.325424	0.021261	-0.0159134	0.992518	-0.034124	-0.139439	22.9822	18	0	0	0.0372729		0.0372729	0
2658	2017	0.0234056	0.018365	0.11358	0.428453	0.096846	0.112204	21.5111	5	1	1	0.0379937		0.0379937	1
600559	2006	0.648449	0.10802	0.0968321	0.893153	0.002879	0.006844	20.5085	4	0	0	0.0599699	0.0599699		0
726	2014	0.327299	0.043321	0.128899	0.753643	0.113516	0.139583	22.8782	14	0	1	0.0288521	0.0288521		0
300217	2018	0.324985	0.048819	-0.0564436	0.878113	0.043491	0.072423	22.032	7	0	1	0.0200418	0.0200418		0
300180	2016	0.362301	0.082165	-0.0459483	0.403269	0.026165	0.0382	22.0695	5	0	1	0.100569	0.100569		0
625	2000	0.204536	0.01266	0.116008	0.925026	0.029346	0.076136	22.7477	3	1	0	0.0282949		0.0282949	0
301	2007	0.279209	0.040837	-0.0475226	0.271345	0.04646	0.064134	21.8691	7	0	0	0.0786755		0.0786755	0
600105	2001	0.319322	0.003707	0.00353362	0.641913	0.061468	0.115806	21.0005	4	0	0	0.0098576	0.0098576		0
600305	2004	0.418982	0.001529	-0.0540359	0.932719	0.005882	0.029076	21.524	3	0	0	0.0778545		0.0778545	0
300317	2015	0.464935	0.008123	0.0220816	0.789761	0.021034	0.057877	22.5915	3	0	1	0.292922	0.292922		0
600320	2004	0.47083	0.002928	0.0124857	0.863352	0.038219	0.131776	23.2045	4	1	0	0.0027758	0.0027758		0
600732	2006	0.333751	0	-0.033869	0.861279	0.004786	0.012802	21.1298	10	0	0	0.0327313		0.0327313	0
529	2014	0.109467	0.080598	0.100622	0.265368	0.104208	0.142822	21.1105	21	0	1	0.0922178		0.0922178	0
603009	2019	0.474514	0.063028	0.00461598	0.860208	-0.043983	-0.08548	21.8926	5	1	1	0.0516829		0.0516829	1
2043	2010	0.612294	0.071	0.00311736	0.338979	0.039838	0.07622	20.5933	5	0	0	0.0384026		0.0384026	0
300198	2013	0.320171	0.012759	-0.0106574	0.591704	0.068895	0.083106	21.002	2	0	0	0.0103033		0.0103033	0
2625	2016	0	0.100157	0.113626	0.084884	0.089136	0.109421	20.4219	5	1	1	0.0528624		0.0528624	1
600110	2012	0.493314	0.055266	-0.0231743	0	0.001162	0.002983	22.3886	15	0	0	0.0212122	0.0212122		0
2149	2017	0.502515	0.080839	-0.0788344	0.635633	0.025625	0.044776	21.9955	10	0	1	0.0379436		0.0379436	0
2461	2012	0.389367	0.137455	0.0877476	0.912293	0.009426	0.016424	22.4638	2	0	0	0.0104647	0.0104647		0
600499	2010	0.213845	0.085972	0.0927949	0.189447	0.083847	0.142735	21.7988	8	1	0	0.0488164	0.0488164		0
600127	2003	0.749593	0.260424	0.00643717	0.829146	0.005441	0.009595	21.432	5	0	0	0.0647661		0.0647661	0
300217	2014	0.0195344	0.057439	0.0411406	0.516611	0.063256	0.087346	21.2364	3	0	1	0.0178523	0.0178523		0
2798	2019	0.23399	0.110435	0.0383758	0.689751	0.079665	0.153145	22.6695	3	0	1	0.159185		0.159185	0
300154	2012	0	0.021328	0.0314739	0.924212	0.051634	0.058358	21.1798	2	0	0	0.0408979		0.0408979	0
687	2018		0.030744	0.0197838	0.493944	-0.118621	-0.468151	22.1577	21	1	1	0.0216174		0.0216174	1
300417	2017		0.041367	0.0973129	0.464473	0.084131	0.092091	19.9082	2	1	1	0.0801733	0.0801733		1
600148	2019		0.011348	0.110399	0.452987	0.038595	0.07756	20.825	21	1	1	0.0058721	0.0058721		1
300331	2019		0.035356	0.0220999	0.566107	0.042424	0.06796	21.6162	7	1	1	0.0739877	0.0739877		1
2197	2017	0.446951	0.046978	-0.136186	0.637646	0.005528	0.010473	22.395	10	0	1	0.033614	0.033614		0
970	2003	0.565661	0.02749	0.0641178	0.434638	0.086317	0.153217	20.6671	3	1	0	0.016598	0.016598		0
600081	2016	0.0901133	0.038457	0.0819322	0.60759	0.049344	0.14066	22.2782	19	1	1	0.0165682	0.0165682		1
600741	2014	0.0254714	0.02647	0.0963618	0.84647	0.097966	0.217254	24.8702	18	1	1	0.0372959		0.0372959	1
2641	2016		0.069309	0.126361	0.538586	0.049417	0.084559	22.1929	5	0	1	0.0380195		0.0380195	0
300273	2019	0.218501	0.002352	0.00179803	0.87851	0.006789	0.016184	22.5952	8	1	1	0.01663		0.01663	1
2271	2015	0.308993	0.068795	0.0692493	0.424807	0.119791	0.179139	22.5289	7	0	1	0.0063069	0.0063069		0
2243	2019	0.374848	0.031786	0.0643424	0.701719	0.064747	0.096852	22.8781	11	0	1	0.0480887		0.0480887	0
2028	2016		0.031105	0.0263065	0.600438	0.062203	0.09232	22.5889	12	0	1	0.0149499		0.0149499	0
60	2018	0.442231	0.154565	0.101084	0.850916	0.04663	0.084873	23.694	21	0	1	0.0155738	0.0155738		0
600528	2012	0.251272	0.001938	-0.00449657	0.928189	0.016506	0.114924	24.5099	11	1	0	0.0177984		0.0177984	0
600519	2013	0	0.064257	0.228207	0.383483	0.287894	0.361777	24.7388	12	0	0	0.0383437	0.0383437		0
651	2001	0	0.017546	-0.0045689	0.829339	0.040058	0.157904	22.658	5	0	0	0.0222722		0.0222722	0
600875	2011	0.0359412	0.012022	-0.0138098	0.771439	0.037823	0.213478	25.1354	16	0	0	0.0284464		0.0284464	0
603398	2019	0.415893	0.005619	0.0616538	0.314112	0.07295	0.102499	20.7625	4	0	1	0.124512		0.124512	0
600660	2001	0.75791	0.050697	0.120923	0.498284	0.090099	0.267141	21.2472	8	0	0	0.143842	0.143842		0
300057	2016	0.493786	0.044965	0.0276994	0.687255	0.020584	0.034288	22.2433	6	0	1	0.0011321	0.0011321		0
601515	2016	0.469981	0.06215	0.0916943	0.375962	0.102655	0.163248	22.4839	4	0	1	0.0957804	0.0957804		0
600550	2005	0.570515	0.035672	0.00192405	0.76483	0.044049	0.120199	21.9665	4	0	0	0.100226	0.100226		0
300303	2015	0	0.017955	0.0824053	0.37497	0.044935	0.058717	21.5238	3	1	1	0.008331	0.008331		1
600707	2011	0.891121	0.020735	0.00777207	0.950222	-0.063975	-0.136626	22.9057	15	1	0	0.0262224	0.0262224		0
600666	2003	0.617805	0.020498	0.0458877	0.615623	0.042547	0.074299	19.9756	10	1	0	0.0766132	0.0766132		0
2045	2013	0.31941	0.082668	0.0888369	0.73643	0.028026	0.058869	21.6861	8	1	0	0.0142516	0.0142516		0
600137	2011	0.211475	0.080925	0.0407924	0.488238	0.052161	0.078729	20.3151	13	0	0	0.0766054		0.0766054	0
600875	2002	0.345764	0.01159	0.00767022	0.917158	0.007191	0.021899	21.7403	7	0	0	0.0172363		0.0172363	0
300069	2012	0.355498	0.032911	-0.0534889	0.812005	0.014344	0.020306	20.3589	2	0	0	0.0194653	0.0194653		0
678	2012	0.225869	0.190084	-0.0443642	0.66305	0.004225	0.010494	21.0002	15	0	0	0.0671995	0.0671995		0
600761	2001	0.374698	0.091881	0.0618064	0.646379	0.060928	0.091706	20.7317	5	1	0	0.0371936	0.0371936		0
2698	2015	0.00222604	0.019856	0.030347	0.128754	0.085305	0.098908	21.4432	3	1	1	0.0247991		0.0247991	1
803	2001	0.433881	0.29834	0.0721641	0.302814	0.011772	0.022317	19.4536	3	0	0	0.0506403		0.0506403	0
600433	2015	0.671266	0.065699	0.0479407	0.260317	0.008727	0.01421	22.1077	12	0	1	0.0074477	0.0074477		0
603025	2017		0.003957	0.100482	0.622925	0.187222	0.206413	21.4755	2	1	1	0.0089749		0.0089749	1
300069	2015	0.42926	0.03488	0.003457	0	0.015247	0.021566	20.3547	5	0	1	0.032252		0.032252	0
600898	2006	0.205353	0	0.0660998	0	0.001104	0.003385	20.7749	10	1	0	0.0408003		0.0408003	0
2137	2009	0.220725	0.071697	0.0126193	0.591686	0.00879	0.013437	20.4434	2	1	0	0.0411471		0.0411471	0
2340	2018	0.525916	0.057472	0.0394673	0.827308	0.031198	0.076167	23.9405	8	0	1	0.0053102	0.0053102		0
702	2008	0.446175	0.078142	0.0916161	0.67854	0.023427	0.04565	20.5321	11	0	0	0.0296378		0.0296378	0
600740	2012	0.271878	0.01836	0.0635443	0.717514	0.003715	0.025587	22.9119	16	0	0	0.0398298		0.0398298	0
2036	2010	0.442315	0.074173	-0.00041825	0.229966	0.024914	0.032088	20.319	6	1	0	0.0173733		0.0173733	0
600882	2011	0.57297	0.136149	0.194554	0.471656	-0.285999	0	21.0116	16	0	0	0.0589556		0.0589556	0
672	2019	0.303219	0.140723	0.315671	0.521001	0.240228	0.411461	23.0157	23	0	1	0.0124819	0.0124819		0
959	2013	0.255085	0.03762	0.0246968	1.03677	-0.021678	-0.045848	23.4815	14	0	0	0.0287553		0.0287553	0
600099	2008	0	0.008565	0.0178846	0.757878	0.008241	0.00881	20.0493	11	1	0	0.0674824		0.0674824	0
600169	2018	0.392328	0.051236	0.0184079	0.954233	0.001266	0.009507	24.1753	20	1	1	0.0112044	0.0112044		1
300177	2014	0	0.049014	0.00913218	0.335506	0.080891	0.094843	20.991	3	1	1	0.0436797		0.0436797	1
601126	2018		0.045163	0.0922406	0.968304	0.035677	0.050805	22.4511	8	0	1	0.0275393		0.0275393	0
300700	2019	0.443422	0.035361	-0.0313872	0.651005	-0.040073	-0.086172	20.8575	2	0	1	0.037368		0.037368	0
2318	2017	0.16239	0.036838	-0.0246907	0.632256	0.025996	0.043035	22.3229	8	0	1	0.0137484		0.0137484	0
600608	2004	0.62167	0.044994	-0.129841	0.716236	-0.036163	-0.071628	21.1098	12	0	0	0.0595867		0.0595867	0
678	2008	0.393511	0.102382	0.018296	0.750629	0.016968	0.028179	20.4725	11	0	0	0.0102649		0.0102649	0
2182	2012	0.714364	0.059758	0.0314861	0.747537	0.006139	0.014947	21.7494	5	0	0	0.0154349		0.0154349	0
2233	2016	0.344019	0.101283	0.144207	0.683434	0.067521	0.09706	22.6304	8	0	1	0.0326502	0.0326502		0
300205	2014	0.568593	0.025755	-0.0537539	0.30351	0.029448	0.053479	21.4286	3	1	1	0.0361503		0.0361503	1
2282	2016		0.068622	0.0970151	0	0.01212	0.015574	20.7529	7	0	1	0.013043		0.013043	0
600399	2009	0.555176	0.000635	-0.0568356	0.820668	0.004904	0.016301	22.4145	9	0	0	0.0098764		0.0098764	0
2661	2015	0.306643	0.029841	0.0578618	0.496258	0.04311	0.052953	21.6218	3	0	1	0.208877	0.208877		0
600685	2000	0.337644	0.042842	0.00988859	0.749116	-0.299123	-1.05484	21.6064	7	1	0	0.0210771		0.0210771	0
600735	2000	0.383574	0.061783	-0.101153	0.334659	0.048099	0.065596	19.8677	4	0	0	0.0008878	0.0008878		0
600811	2009	0.610176	0.020887	-0.057475	0.673253	0.014691	0.024803	22.9702	15	0	0	0.0017531	0.0017531		0
2036	2016	0.512822	0.015331	0.0392952	0.380062	0.059236	0.128294	22.0753	12	1	1	0.0151134		0.0151134	1
300175	2013	0.694778	0.007797	-0.0283349	0.616933	0.015603	0.023856	20.8363	2	0	0	0.0609582		0.0609582	0
601989	2013	0.368086	0.030824	-0.00765784	0.859023	0.015949	0.054877	25.8789	4	1	0	0.0273699		0.0273699	0
600081	2002	0.341203	0.008034	0.137427	0.530329	0.075577	0.153897	20.7296	5	1	0	0.0320029		0.0320029	0
600326	2015	0.516681	0.029934	0.0409394	0.552432	0.040506	0.076693	22.3256	14	0	1	0.0069197	0.0069197		0
2009	2017		0.065941	0.00481734	0.635043	0.017577	0.042121	22.395	13	0	1	0.0120573		0.0120573	0
768	2004	0.375317	0.004056	0.0342118	1.0556	0.006662	0.008682	21.6921	7	1	0	0.0092105	0.0092105		0
962	2010	0.323213	0.059674	0.027067	0.311388	0.023051	0.064146	21.986	10	0	0	0.0219632	0.0219632		0
547	2014	0.095486	0.027865	0.0380392	0.277662	0.065813	0.094114	21.9711	21	1	1	0.0200831	0.0200831		1
789	2001	0.723991	9e-06	0.0595592	0.611912	0.028866	0.040992	20.7637	4	0	0	0.0130873	0.0130873		0
2237	2012	0.574166	0.015786	-0.0761197	0.609924	0.028261	0.091124	23.0421	4	0	0	0.0195224		0.0195224	0
66	2017	0.336308	0.026499	-0.0264881	0.563737	0.04579	0.092092	23.4447	20	1	1	0.0063628		0.0063628	1
600768	2017	0.535067	0.03772	0.00992237	0.239273	0.12268	0.523204	20.1715	21	0	1	0.0441056		0.0441056	0
2337	2014	0	0.021594	-0.0316287	0.328286	0.030803	0.040523	21.2899	4	1	1	0.0348306		0.0348306	1
2032	2015	0	0.029842	0.153201	0.442859	0.133382	0.196918	22.7242	11	0	1	0.0321127		0.0321127	0
300206	2015	0.190343	0.074062	0.0195874	0.323009	0.069533	0.08305	21.0966	4	1	1	0.008601	0.008601		1
300323	2016	0.504634	0.080021	0.0460425	0	0.038818	0.077305	22.6523	4	1	1	0.0352395	0.0352395		1
2355	2016	0.765711	0.023236	0.0434107	0.550572	0.020811	0.039104	22.1024	6	1	1	0.0188129		0.0188129	1
2073	2013	0.0246544	0.019614	0.0601967	0.738679	0.018576	0.037896	22.6333	7	1	0	0.0511927		0.0511927	0
600776	2006	0.00978983	0.013323	0.0762849	0.78801	0.014834	0.029163	22.2614	10	1	0	0.0144803		0.0144803	0
2177	2015	0.331446	0.029157	0.1299	0.308346	0.030027	0.041999	21.5617	8	1	1	0.0022027		0.0022027	1
600112	2006	0.325563	0.12115	0.116962	0.784861	0.02708	0.04322	20.1308	9	0	0	0.0187619		0.0187619	0
600666	2010	0.503432	0.082435	0.209009	0.431982	0.03079	0.090077	20.9977	17	1	0	0.122934	0.122934		0
2189	2018		0.023405	0.125684	0.609332	0.064122	0.176141	21.6783	11	1	1	0.186953	0.186953		1
2567	2016	0.318907	0.061052	0.0755695	0.62841	0.054301	0.086259	22.2727	5	0	1	0.0219878	0.0219878		0
2318	2016	0.175962	0.044221	0.0790628	0.410643	0.040918	0.059269	22.0784	7	0	1	0.0226834		0.0226834	0
600559	2014	0.25379	0.053905	0.0039728	0.26445	0.026359	0.088608	21.5313	12	0	1	0.0209725	0.0209725		0
2046	2012	0.369506	0.128436	0.0130707	0.546724	0.034727	0.064307	21.359	7	0	0	0.082135	0.082135		0
600841	2009	0	0.005358	0.129833	0.426307	0.007265	0.01202	21.897	15	0	0	0.032873		0.032873	0
603336	2018		0.051999	-0.0633429	0.575661	0.064211	0.076733	20.7226	2	0	1	0.0227262	0.0227262		0
2104	2013	0	0.023704	0.182111	0.21783	0.163339	0.208053	20.9297	6	1	0	0.0843092	0.0843092		0
2599	2019	0.0927836	0.038714	0.116542	0.840798	0.05566	0.083981	21.7051	8	0	1	0.0029235		0.0029235	0
576	2005	0.65517	0.170495	0.077292	0.955918	-0.168238	-0.394186	20.9919	11	1	0	0.0378155		0.0378155	0
300179	2016		0.033245	0.0501037	0	0.034389	0.039617	20.5743	5	0	1	0.0715243		0.0715243	0
2563	2017		0.03277	0.160573	0.643841	0.08286	0.111735	23.3365	6	0	1	0.0157034	0.0157034		0
2392	2017		0.072369	0.015317	0.751642	0.031201	0.052573	22.3931	7	0	1	0.0540096		0.0540096	0
2042	2009	0.327844	0.031197	0.0219095	0.808424	0.039778	0.129171	22.1765	4	0	0	0.413964	0.413964		0
2144	2017		0.022997	0.0730078	0.768082	0.046813	0.05617	21.4291	10	0	1	0.0185408		0.0185408	0
611	2000	0.420025	0.043422	-0.0107998	0.445319	-0.004372	-0.008352	20.2247	4	0	0	0.0227942		0.0227942	0
2582	2015	0.262681	0.03886	0.0665763	0	-0.00136	-0.002339	21.5895	4	0	1	0.0260893		0.0260893	0
811	2016	0.408055	0.045109	0.0500386	0.579852	0.060684	0.133492	22.3865	18	0	1	0.0099982	0.0099982		0
600860	2000	0.0587457	0.023475	0.026293	0.73669	0.03677	0.04992	21.0286	6	1	0	0.040442	0.040442		0
600366	2016	0.172328	0.026715	0.00526444	0.487432	0.146178	0.181009	22.4689	16	0	1	0.0057402		0.0057402	0
2011	2014	0.338316	0.329935	0.0136398	0.688799	0.010129	0.029827	23.0648	10	0	1	0.0343176	0.0343176		0
600808	2015	0.322359	0.030284	0.0939137	0.958201	-0.081731	-0.246099	24.8577	21	0	1	0.0267703		0.0267703	0
2114	2016		0.318114	0.0973793	0.270035	0.043138	0.089866	21.361	9	0	1	0.0094799	0.0094799		0
2124	2010	0.76803	0.096731	0.00042595	0.461198	0.047248	0.094642	20.6265	3	0	0	0.0883335	0.0883335		0
2249	2015	0.283999	0.038193	0.0347533	0.432478	0.048923	0.096696	22.7522	7	0	1	0.0504933		0.0504933	0
600189	2008	0.65873	0.022091	0.0071883	0.860007	0.021534	0.03402	21.5138	10	0	0	0.0212025	0.0212025		0
603001	2019		0.045175	0.0247914	1.04145	0.004642	0.005496	22.2239	7	0	1	0.0048027	0.0048027		0
601106	2015	0.364965	0.033693	-0.0112659	0.506957	-0.04766	-0.120274	24.3626	5	1	1	0.0548899		0.0548899	1
2448	2012	0.231793	0.016513	0.101806	0.728987	0.072072	0.087705	21.4091	2	1	0	0.0302726		0.0302726	0
2196	2013	0.386105	0.037295	0.0857066	0	0.006022	0.008817	20.6214	6	1	0	0.0278412	0.0278412		0
600456	2017	0.39614	0.018199	0.0312786	0.517733	0.005062	0.009359	22.6547	15	0	1	0.0266595		0.0266595	0
600849	2007	0.387516	0.07384	0.0686175	0.667511	0.013399	0.048756	22.687	13	0	0	0.0100289		0.0100289	0
300296	2019	0.274891	0.039636	0.0593851	0.657517	0.046035	0.0842	23.4562	7	1	1	0.0287985		0.0287985	1
2087	2016	0.340909	0.073361	0.0193745	0.776422	0.026146	0.070302	22.7945	10	0	1	0.0521259	0.0521259		0
2222	2010	0	0.027373	0.12223	0.287991	0.095393	0.105822	20.3075	2	1	0	0.0006945		0.0006945	0
600501	2011	0.362378	0.029646	-0.0374485	0.809581	0.024617	0.074152	22.103	10	1	0	0.0492437		0.0492437	0
2026	2007	0	0.006398	0.02659	0.535706	0.065058	0.081816	20.238	3	0	0	0.0199536	0.0199536		0
600290	2014	0.0977556	0.037149	-0.0588283	0.594904	0.019553	0.045086	22.2815	14	0	1	0.0286916		0.0286916	0
600178	2001	0.0870714	0	0.0563813	0.725022	0.042951	0.063662	21.4738	3	1	0	0.0441558		0.0441558	0
600360	2016	0.520016	0.03639	0.0205554	0.44877	0.009981	0.018273	22.0276	15	1	1	0.0416707		0.0416707	1
600303	2002	0.260536	0.0276	0.0176388	0.871431	0.030133	0.074552	21.1568	2	1	0	0.046171		0.046171	0
300069	2013	0.306854	0.032212	0.12686	0.65561	0.03136	0.045007	20.3584	3	0	0	0.0267135		0.0267135	0
2622	2018	0.434761	0.028716	0.00226006	0.604153	0.019137	0.026638	21.3499	7	0	1	0.0716898		0.0716898	0
603198	2019		0.017143	0.132711	0.38416	0.133673	0.195522	22.6647	4	0	1	0.019265		0.019265	0
600678	2008	0.571891	0.031612	0.0280789	0.704907	0.024604	0.076699	21.4738	15	0	0	0.141092	0.141092		0
12	2001	0.491054	0.034135	0.135082	0.602377	0.056417	0.08096	21.7161	9	0	0	0.0143595		0.0143595	0
601608	2015	0.26536	0.045958	0.0026772	0.51536	0.002984	0.007052	23.7565	3	1	1	0.0306874		0.0306874	1
680	2000	0.412701	0.007608	0.0263959	0.434943	0.012694	0.02959	21	3	1	0	0.0108438		0.0108438	0
300034	2016	0.0488697	0.026297	0.00677662	0.209588	0.052067	0.066697	21.3077	7	0	1	0.035369		0.035369	0
603008	2016	0.389667	0.029973	0.063782	0.536832	0.046494	0.08419	22.1995	4	0	1	0.0506742		0.0506742	0
600366	2011	0.459726	0.030677	0.107593	0.467264	0.198275	0.312046	22.1813	11	0	0	0.0540958		0.0540958	0
2520	2018	0.545634	0.02137	0.0695748	0.857939	0.032693	0.063682	22.4708	8	0	1	0.271603	0.271603		0
600877	2010	0.386979	0.06012	0.0182133	0.343864	-0.088471	-0.421174	21.8667	15	0	0	0.0369375		0.0369375	0
2906	2019		0.017838	0.0396772	0.834743	0.015741	0.021499	22.2713	2	1	1	0.0260596		0.0260596	1
2197	2015	0.376516	0.037651	-0.0165361	0.268638	0.027751	0.065625	21.8025	8	0	1	0.165567	0.165567		0
2272	2010	0.153634	0.044882	0.010512	0.663205	0.046482	0.071211	20.8103	2	0	0	0.0286603		0.0286603	0
600295	2011	0.63825	0.022664	0.0860907	0.994191	0.053381	0.164383	24.1423	10	0	0	0.0379982	0.0379982		0
751	2000	0.503632	0	-0.0206748	0.635224	0.103289	0.1622	22.1221	3	0	0	0.0288713		0.0288713	0
2576	2013	0.170712	0.042066	0.0160279	0.844013	0.009204	0.01228	20.8796	2	0	0	0.0312324		0.0312324	0
2078	2015	0.565886	0.026866	0.0347619	0.784971	0.038295	0.102128	23.7048	9	0	1	0.0609366	0.0609366		0
601600	2016	0.439662	0.060961	0.0606001	0.972509	0.006605	0.022585	25.9707	9	0	1	0.0216394		0.0216394	0
600295	2013	0.525064	0.020041	0.0661408	1.14057	0.028931	0.088647	24.3874	12	0	0	0.0252562	0.0252562		0
2575	2018		0.045756	0.0208178	0.203762	0.007627	0.007703	20.6262	7	0	1	0.0420637		0.0420637	0
2161	2018	0.543134	0.062501	-0.033413	0.469741	-0.090529	-0.138528	21.493	11	1	1	0.0255842		0.0255842	1
600898	2017	0.349236	0.019876	-0.0337833	0.555424	5.6e-05	0.000317	21.8478	21	1	1	0.18055		0.18055	1
600782	2018		0.019744	0.0712707	1.08569	0.142024	0.302981	24.4522	22	0	1	0.0058385		0.0058385	0
2816	2019		0.033697	0.0425537	0.24588	-0.127334	-0.149695	20.1023	3	0	1	0.0088362		0.0088362	0
601989	2012	0.265683	0.030266	-0.0399984	0.901057	0.019896	0.080202	25.9116	3	1	0	0.0455824		0.0455824	0
600156	2001	0.529077	0.000508	0.0361674	0.657208	0.044239	0.054696	21.1291	3	0	0	0.002256	0.002256		0
600485	2006	0.147794	0	0.132245	0.435109	0.035444	0.056882	19.8656	3	1	0	0.123547	0.123547		0
600288	2010	0.352812	0.014784	0.0158624	0.43972	0.058422	0.107842	21.8329	10	1	0	0.0564358		0.0564358	0
600792	2016		0.093599	0.0979799	0.704213	0.00885	0.018685	22.5817	19	0	1	0.0286571		0.0286571	0
2576	2015	0.423428	0.061718	0.0155619	0.263907	0.007773	0.009734	20.8276	4	0	1	0.0133423	0.0133423		0
600720	2002	0.70239	0.011385	0.0957979	0.691889	0.036891	0.064445	20.8717	6	0	0	0.0172027	0.0172027		0
600782	2019		0.0177	0.140204	1.15128	0.07594	0.153857	24.5336	23	0	1	0.0384673		0.0384673	0
2677	2016	0	0.043386	0.190686	0.334792	0.145	0.176061	21.058	4	0	1	0.0277581		0.0277581	0
2572	2018	0.246086	0.072267	0.140784	0.527936	0.123432	0.179951	22.7789	7	0	1	0.0485568		0.0485568	0
709	2015	0.355759	0.002187	0.0803391	1.06071	0.002247	0.008811	25.9096	18	0	1	0.0079076	0.0079076		0
2222	2017		0.017876	0.16486	0.114267	0.158074	0.178499	20.6077	9	1	1	0.0653641	0.0653641		1
600307	2010	0.551769	0.096741	0.0286392	0.897812	0.031539	0.085702	24.1399	10	0	0	0.0279737		0.0279737	0
300185	2014	0.62395	0.04674	0.00673705	0.857888	0.01076	0.020316	22.6534	3	0	1	0.0623412		0.0623412	0
600282	2013	0.346004	0.025453	0.0813863	1.0223	-0.01685	-0.074698	24.3263	13	0	0	0.0743154	0.0743154		0
959	2006	0.472564	0.001581	0.178251	0.978569	0.026383	0.075573	23.5521	7	0	0	0.017841	0.017841		0
2164	2019		0.075825	0.0571539	0.574095	0.012899	0.037082	21.2679	12	1	1	0.008634		0.008634	1
600100	2008	0.324984	0.041271	0.00263135	0.950454	0.02197	0.047065	23.6181	11	1	0	0.0441024		0.0441024	0
2559	2017		0.047577	0.0494487	0.617021	0.042702	0.060352	21.5617	6	0	1	0.0115624		0.0115624	0
600888	2005	0.787562	0.005074	0.0737804	0.908949	0.042112	0.136437	21.0322	9	1	0	0.0469247		0.0469247	0
547	2008	0.673282	0.011279	0.039576	0.940094	0.03851	0.057042	21.0557	15	1	0	0.0456482		0.0456482	0
600569	2015	0.249148	0.057253	0.0466611	0.937489	-0.079077	-0.4706	24.1961	14	0	1	0.0483514		0.0483514	0
2384	2012	0.439194	0.013894	-0.0077546	0.777601	-0.041779	-0.086683	21.7311	2	1	0	0.0706595	0.0706595		0
300553	2019		0.014677	0.0572853	0.306128	0.047414	0.053115	19.7341	3	1	1	0.0468705		0.0468705	1
2510	2013	0.115392	0.018428	0.0334197	0.852514	0.041146	0.078869	21.8135	3	1	0	0.0444495		0.0444495	0
600741	2002	0.446783	0.129729	0.152656	0.839439	0.050711	0.111187	22.224	6	1	0	0.0571477	0.0571477		0
2434	2015	0.192971	0.060127	0.0582475	0	0.034828	0.087591	22.5286	5	1	1	0.0363728	0.0363728		1
300565	2018		0.041615	0.0179822	0.563534	0.016335	0.022605	20.7455	2	1	1	0.0337902	0.0337902		1
2342	2019		0.0365	0.0515917	0.882149	0.004544	0.007499	22.1124	9	0	1	0.0250049		0.0250049	0
1696	2007	0.0701919	0.099115	0.00535431	0.283458	0.142046	0.216919	21.3644	10	1	0	0.0260297	0.0260297		0
600379	2012	0.484455	0.002155	0.0283094	0.337171	0.024079	0.041778	20.3044	10	0	0	0.0001648		0.0001648	0
300456	2018	0.656487	0.025933	0.0085313	0.597938	0.030339	0.05266	21.9136	3	1	1	0.032302	0.032302		1
600891	2002	0.782769	0.000383	0.0304409	0.697949	-0.154581	-0.344082	20.6223	6	0	0	0.0197578		0.0197578	0
603063	2019		0.008626	0.0245466	0.831066	0.019448	0.032133	22.1688	2	0	1	0.0093346	0.0093346		0
603021	2017		0.068922	0.0199536	0.737306	0.006892	0.015423	21.8501	2	0	1	0.0119081	0.0119081		0
703	2013	0.646853	0.028146	0.00787924	0.988098	0.021092	0.068104	23.8932	16	0	0	8.4e-05	8.4e-05		0
878	2014	0.666209	0.034063	0.179369	0.649585	0.005195	0.018974	23.937	16	0	1	0.0011598		0.0011598	0
300208	2015	0.0847394	0.19497	0.266158	0.135068	0.158433	0.292524	21.4826	4	0	1	0.0499061		0.0499061	0
300218	2016	0.364587	0.022883	0.088899	0.501699	0.033751	0.06094	21.3762	5	0	1	0.0322364		0.0322364	0
600295	2014	0.493445	0.017877	0.112272	1.13492	0.019728	0.065568	24.5068	13	0	1	0.0100952	0.0100952		0
2182	2010	0.581584	0.0464	-0.0362041	0.584057	0.011202	0.028377	21.6833	3	0	0	0.0327051	0.0327051		0
2184	2015	0.418847	0.016404	0.00674111	0.271354	0.045972	0.095351	21.3855	8	0	1	0.0481515		0.0481515	0
2050	2008	0.417059	0.040257	0.0425764	0.816416	0.126928	0.227586	21.5529	3	0	0	0.0119431	0.0119431		0
600099	2018		0.036564	-3.331e-05	0.43446	0.004481	0.005595	20.1971	21	1	1	0.0128269		0.0128269	1
600439	2018	0.566768	0.040021	-0.0218868	0.972277	0.047989	0.081601	22.3053	15	0	1	0.0023797		0.0023797	0
600660	2016	0.425375	0.038441	0.121777	0.565869	0.105228	0.174222	24.12	23	0	1	0.0283456	0.0283456		0
2519	2013	0	0.018795	0.0541951	0	0.070766	0.097288	21.1759	3	1	0	0.0477473		0.0477473	0
619	2015	0	0.06126	0.107017	0.587323	0.030135	0.044403	22.0866	19	0	1	0.0457816		0.0457816	0
600984	2013	0.128242	0.014003	-0.131998	0.745049	-0.093902	-0.14015	20.7847	9	1	0	0.0276584		0.0276584	0
601599	2013	0.401913	0.026852	0.0914273	0.812029	0.005838	0.014782	21.6703	2	0	0	0.0152086		0.0152086	0
600217	2017	0.653769	0.023455	-0.112906	0.559058	0.045631	0.130298	22.2969	18	0	1	0.0230842	0.0230842		0
663	2013	0.736856	0.035189	0.0352158	0.454748	0.010168	0.038196	21.0269	17	0	0	0.0519773		0.0519773	0
603987	2018		0.030687	0.144495	0.749355	0.082996	0.110831	21.5	2	1	1	0.0389686	0.0389686		1
300408	2019		0.038082	0.200038	0.224111	0.101972	0.116389	22.8717	5	1	1	0.0078657		0.0078657	1
2043	2019	0.511797	0.019798	0.185477	0.509214	0.104252	0.20417	22.0477	14	0	1	0.0024882	0.0024882		0
600888	2009	0.427571	0.023408	0.00657406	0.431302	0.067958	0.096236	21.7099	13	1	0	0.0478023		0.0478023	0
600543	2019		0.016176	0.00822305	0.65792	0.016147	0.01848	21.0115	15	0	1	0.0089615		0.0089615	0
2150	2016		0.033194	0.127222	0.302786	0.077854	0.099228	21.0394	9	0	1	0.0219917		0.0219917	0
603328	2016		0.001389	0.0981381	0.724845	0.101517	0.123961	22.4805	2	1	1	0.0475924		0.0475924	1
600585	2007	0.63106	0.044558	0.0859779	0.643471	0.087112	0.234159	24.1586	5	0	0	0.103892	0.103892		0
300007	2019	0.277577	0.105984	0.0677817	0.669591	-0.01323	-0.033968	22.2926	10	1	1	0.0289899	0.0289899		1
2023	2015	0.770346	0.035213	-0.00709868	0.370424	0.005499	0.006663	22.2364	11	1	1	0.0797748	0.0797748		1
600480	2007	0.619425	0.023686	0.0388462	0.663098	0.070077	0.134124	21.3348	4	1	0	0.0182836		0.0182836	0
600707	2017	0.242105	0.022895	0.00491358	0.9674	0.000703	0.001248	24.3188	21	1	1	0.440931	0.440931		1
300198	2018	0.354763	0.017538	0.1314	0.698143	-0.127157	-0.338234	21.8735	7	0	1	0.0168339	0.0168339		0
600316	2015	0.269311	0.017187	0.03608	0.456761	0.008277	0.015022	22.9868	15	1	1	0.022732		0.022732	1
600819	2012	0.413233	0.063325	0.0448577	0.858619	0.005999	0.015314	22.5903	18	0	0	0.0003877	0.0003877		0
600836	2016	0.342938	0.010288	0.105449	0.417584	-0.004083	-0.015207	21.9483	22	0	1	0.0222963		0.0222963	0
600197	2002	0	0.00114	0.0662781	0.686423	0.07775	0.104174	20.7415	3	0	0	0.0322751		0.0322751	0
600330	2019	0.383804	0.027919	-0.0134948	0.634444	0.024956	0.040487	22.6281	18	1	1	0.0066121		0.0066121	1
2014	2008	0.0761074	0.009075	0.166045	0.673043	0.077269	0.111736	20.6296	4	0	0	0.0088798	0.0088798		0
709	2016	0.372384	0.00211	0.00658611	1.06385	0.007687	0.030661	25.949	19	0	1	0.0048748	0.0048748		0
2292	2011	0	0.119843	0.00809711	0.419455	0.081764	0.09099	21.193	2	0	0	0.051609		0.051609	0
2124	2012	0.706595	0.08162	0.0898528	0.612716	0.043884	0.099147	20.8784	5	0	0	0.0094025		0.0094025	0
825	2009	0.673669	0.005215	0.0595762	0.82449	0.014544	0.041193	24.8431	11	0	0	0.0029821		0.0029821	0
599	2010	0.535274	0.013916	0.0194017	0.767885	0.007739	0.024644	22.2728	14	0	0	0.0007277		0.0007277	0
600172	2009	0.685137	0.003279	0.0733218	0.641362	0.014126	0.027635	21.4728	11	0	0	0.0210641	0.0210641		0
601313	2016		0.019902	0.0160213	0.489445	0.060149	0.096547	21.7592	4	0	1	0.0345747		0.0345747	0
2426	2019	0.396712	0.022592	0.0475314	0.811812	-0.224926	-0.734932	23.3405	9	1	1	0.0877969		0.0877969	1
600866	2019	0.425709	0.070466	0.10073	0.579139	0.070669	0.098371	21.4729	25	0	1	0.151421	0.151421		0
2434	2014	0.0399352	0.028351	0.0513793	0.570528	0.048947	0.088015	22.1249	4	1	1	0.0417536		0.0417536	1
600997	2007	0.645114	0.033036	0.140653	0.436567	0.089718	0.195881	22.7032	3	0	0	0.0093683	0.0093683		0
300432	2019		0.047825	0.107361	0.455207	0.188915	0.291872	21.7168	4	1	1	0.0196715	0.0196715		1
601992	2019	0.365771	0.058931	0.03375	1.13397	0.018354	0.062742	26.3656	8	0	1	0.0208841		0.0208841	0
2743	2018	0.345074	0.027102	0.0464019	1.02415	0.012727	0.042199	22.6807	3	0	1	0.0040878		0.0040878	0
600703	2016	0.219448	0.081205	0.087222	0.39018	0.091912	0.124266	23.8834	20	1	1	0.0063008		0.0063008	1
300205	2018		0.019941	-0.00533977	0.488597	0.054389	0.0887	21.4635	7	1	1	0.0288769		0.0288769	1
970	2018		0.021083	0.0339967	0.710261	0.047328	0.056826	22.5626	18	1	1	0.010213		0.010213	1
2457	2012	0.161631	0.048064	0.0318656	0.679037	0.036424	0.04417	21.3862	2	0	0	0.0162057		0.0162057	0
600290	2007	0.284729	0.073485	-0.0610295	0.182617	0.090634	0.214203	20.5635	7	0	0	0.0185793		0.0185793	0
2836	2018		0.024425	0.180478	0.519238	0.094049	0.113432	20.0821	2	0	1	0.10233		0.10233	0
600520	2015	0.29307	0.082449	-0.00664745	0.17066	-0.074715	-0.124178	20.4851	13	0	1	0.0293603		0.0293603	0
600690	2013	0.0286158	0.010968	0.106699	0.648567	0.090981	0.277645	24.8344	20	0	0	0.0042257		0.0042257	0
837	2001	0.677777	1.9e-05	-0.0123181	0.568954	0.04562	0.078187	20.382	3	0	0	0.0530342		0.0530342	0
576	2015	0.762119	0.059928	-0.0350994	0.317107	0.09055	0.147093	21.3952	21	1	1	0.0021055		0.0021055	1
600685	2002	0.352917	0.022788	-0.120818	0.885113	0.004951	0.022767	21.8841	9	1	0	0.0001608		0.0001608	0
300669	2019		0.047959	0.0898993	0.497803	0.095927	0.107247	20.166	2	0	1	0.0421527		0.0421527	0
2330	2017		0.094508	0.0517724	0.350109	0.003492	0.004376	21.2349	7	0	1	0.0196932		0.0196932	0
600550	2016	0.576525	0.058604	0.0528314	0.552381	0.011362	0.172956	22.9905	15	0	1	0.0044982		0.0044982	0
300211	2018		0.029093	0.112738	0.474696	0.009246	0.010147	20.1043	7	1	1	0.0423848		0.0423848	1
600558	2010	0.356849	0.045924	-0.00048887	0.555955	0.038736	0.063978	21.3367	9	0	0	0.0209704		0.0209704	0
300005	2019		0.003322	0.0132172	0.723195	0.036406	0.043179	21.7881	10	0	1	0.0335211		0.0335211	0
2825	2018		0.047465	0.098969	0.686679	0.073651	0.099731	20.5509	2	0	1	0.0163529	0.0163529		0
751	2011	0.428582	0.184003	0.032383	0.629242	-0.1475	-7.22692	22.7189	14	0	0	0.0674353		0.0674353	0
2308	2013	0	0.01327	0.0878415	0.356121	0.121861	0.141064	21.6302	4	1	0	0.0678386		0.0678386	0
600408	2006	0.679951	0.011183	0.00593593	0.924139	0.047065	0.130231	21.9763	3	0	0	0.0243376		0.0243376	0
300373	2019	0.208328	0.030287	0.105444	0.509039	0.062471	0.083577	21.9842	5	1	1	0.0256017		0.0256017	1
601890	2015	0.00725293	0.049636	0.0386591	0.30585	0.043867	0.055207	22.0692	5	1	1	0.0438759		0.0438759	1
2124	2009	0.739974	0.116762	0.190011	0.507398	0.0727	0.127124	20.4628	2	0	0	0.123942		0.123942	0
2721	2017	0.318227	0.012101	-0.0964192	0.82369	0.021211	0.065128	23.5722	3	0	1	0.0148108	0.0148108		0
973	2008	0.622616	0.055617	0.0311237	0.933399	-0.046295	-0.140262	22.1571	8	0	0	0.045306		0.045306	0
600433	2007	0.348406	0.023489	0.0280758	0.588171	0.001481	0.003327	20.6554	4	0	0	0.0463393		0.0463393	0
2599	2018		0.043744	-0.0165477	0.717665	0.05175	0.079788	21.6095	7	0	1	0.0168178	0.0168178		0
600206	2014	0.129138	0.008863	-0.0262245	0.472126	0.022189	0.024178	21.8652	15	0	1	0.0468398		0.0468398	0
600776	2017		0.012622	-0.0181936	0.424059	0.031755	0.039097	22.0508	21	1	1	0.0273875		0.0273875	1
815	2008	0.512662	2e-06	0.0354653	1.0218	0.022186	0.073225	21.8878	10	0	0	0.120063		0.120063	0
600776	2011	0	0.011831	0.00146989	0.517349	0.058248	0.07219	21.9258	15	1	0	0.0506821		0.0506821	0
803	2008	0.013413	0.170641	-0.024973	0.531814	0.02424	0.040622	19.2175	10	0	0	0.0204762		0.0204762	0
300337	2018	0.718949	0.034139	0.0526431	0.69495	-0.023895	-0.04687	21.7555	6	0	1	0.023441		0.023441	0
600668	2014	0.21309	0.049722	0.0847691	0.610181	0.084949	0.142874	22.0482	21	0	1	0.0076501		0.0076501	0
600235	2003	0.844662	0.006887	0.0238633	0.713959	0.029693	0.063659	21.4088	3	0	0	0.103126	0.103126		0
600699	2014	0.316196	0.101478	0.11783	0.62257	0.055854	0.14154	22.5573	21	1	1	0.0743425	0.0743425		1
603328	2017		0.001407	0.122908	0.367248	0.099477	0.119349	22.4388	3	1	1	0.0426686		0.0426686	1
603076	2019		0.035885	0.0872005	0.837936	-0.01261	-0.032797	21.4001	2	1	1	0.0111555		0.0111555	1
2334	2012	0	0.049545	0.0710442	0.76839	0.054625	0.060852	21.0445	2	0	0	0.0494097		0.0494097	0
601222	2017	0.261205	0.007225	0.0480644	0.668436	0.04259	0.07548	23.5431	6	1	1	0.0356749	0.0356749		1
760	2009	0.216103	0.01843	0.0237994	0.266652	-0.00623	-0.022461	20.3175	12	1	0	0.0344206		0.0344206	0
600741	2016	0.0453604	0.024162	0.105707	0.967283	0.079753	0.187209	25.4018	20	1	1	0.0183465	0.0183465		1
2132	2013	0.621998	0.043395	0.0721454	0.857751	0.010163	0.028541	21.9236	6	0	0	0.0216627		0.0216627	0
619	2013	0	0.048876	0.0795761	0.983225	0.037005	0.063148	22.1925	17	0	0	0.0313745		0.0313745	0
600779	2006	0.538593	0.036213	0.0726835	0.418114	0.054984	0.088565	21.3573	10	0	0	0.0329054		0.0329054	0
59	2000	0.771796	0.005681	0.079744	0.748352	0.001493	0.002543	21.6592	3	0	0	0.0314462		0.0314462	0
600742	2001	0	0.001229	0.124102	0.658896	0.104761	0.136192	21.0317	5	1	0	0.0156804		0.0156804	0
600678	2000	0.498346	0.042008	0.0184815	0.502796	0.021922	0.036051	20.4173	7	0	0	0.0493297	0.0493297		0
708	2018		0.001902	0.0953808	1.06408	0.066448	0.115853	22.7616	21	0	1	0.0292219		0.0292219	0
600435	2015	0.177905	0.109621	0.0601423	0.188844	0.024582	0.042319	22.201	12	1	1	0.0410702		0.0410702	1
600213	2013	0.27503	0.027742	-0.0193505	0.639299	0.00309	0.021172	21.3229	14	1	0	0.0764154	0.0764154		0
600563	2014	0.0597331	0.030094	0.149526	0.301823	0.15974	0.178998	21.4278	12	1	1	0.0103963		0.0103963	1
600619	2016	0.206837	0.039217	0.0744481	0.735635	0.018388	0.044914	23.1815	24	0	1	0.0212209	0.0212209		0
600619	2013	0.148117	0.028906	0.0515112	0.943929	0.017394	0.0461	22.8183	21	0	0	0.0220497	0.0220497		0
600881	2010	0.593628	0.031722	-0.0570901	0.869079	0.02172	0.066228	24.0013	15	0	0	0.0050452		0.0050452	0
600885	2015	0.408536	0.057398	0.140517	0.310312	0.12236	0.168913	22.4089	19	0	1	0.0726694	0.0726694		0
529	2000	0.822654	0.013562	-0.0444458	0.77879	0.002558	0.004237	21.7334	7	0	0	0.0411194		0.0411194	0
2674	2015	0.50252	0.01802	-0.0317748	0.443634	0.005216	0.008364	21.6593	3	0	1	0.0288271		0.0288271	0
2013	2013	0.462567	0.050926	0.00201402	0.852415	0.028675	0.085444	23.4145	9	1	0	0.148554		0.148554	0
410	2010	0.494321	0.047197	-0.0247249	0.678417	0.013311	0.090068	23.073	14	0	0	0.0030343	0.0030343		0
2011	2011	0.323664	0.07778	0.058823	0.658995	0.038961	0.094913	22.7412	7	0	0	0.102258	0.102258		0
600685	2001	0.326952	0.031466	0.132987	0.817668	0.003981	0.0147	21.6437	8	1	0	0.0049579		0.0049579	0
600888	2003	0.745132	0.005177	0.0125886	0.868336	0.024731	0.112673	21.0627	7	1	0	0.0445482		0.0445482	0
2217	2019	0.373615	0.013107	0.0279481	0.911924	0.031489	0.077729	24.2391	11	1	1	0.0171382		0.0171382	1
572	2009	0.0173627	0.099236	0.152292	0.750035	-0.064286	-0.113534	22.7985	15	1	0	0.0443096	0.0443096		0
559	2000	0.21548	0.019133	0.153109	0.599015	0.091909	0.142574	21.1887	6	1	0	0.0529567	0.0529567		0
600255	2016		0.009187	0.0265627	0.490876	0.040743	0.058975	22.3239	16	0	1	0.129332		0.129332	0
2237	2013	0.597433	0.014075	-0.0327388	0.817776	0.019719	0.065752	23.1483	5	0	0	0.0092805		0.0092805	0
600114	2013	0.774683	0.087913	0.13148	0.591318	0.047637	0.100203	21.257	9	0	0	0.0085307	0.0085307		0
600104	2013	0.0362505	0.015057	0.0551399	1.01325	0.095236	0.220018	26.6466	16	1	0	0.0070606		0.0070606	0
600876	2018	0.434754	0.07912	-0.0178103	0.663753	0.005148	0.017234	22.2283	23	0	1	0.186063	0.186063		0
600231	2015	0.331645	0.041358	0.0753459	0.872195	0.003113	0.009331	23.4511	15	0	1	0.050071		0.050071	0
600776	2008	0	0.011901	0.0777122	0.85058	0.025203	0.039536	22.1369	12	1	0	0.0132063		0.0132063	0
877	2016	0.573372	0.036679	0.031341	1.03216	0.001028	0.002801	23.6395	17	0	1	0.0280381		0.0280381	0
600560	2016		0.016177	-0.0388513	0.366068	0.012242	0.027105	21.2402	14	1	1	0.0224234		0.0224234	1
600898	2014	0	0.000797	0.00109682	0.272693	0.050456	0.09129	20.2634	18	1	1	0.0289456		0.0289456	1
600869	2003	0.403959	0.011601	0.0187117	0.715284	-0.020143	-0.059146	19.7088	8	0	0	0.040939		0.040939	0
603696	2017		0.05354	-0.105572	0.401509	0.053931	0.057242	20.4549	2	0	1	0.0491789		0.0491789	0
600288	2013	0.397559	0.024318	0.00255605	0.703576	0.009795	0.018357	21.9304	13	1	0	0.0456465		0.0456465	0
600883	2012	0	0.003041	0.00081795	0.49	0.012964	0.013999	20.423	17	0	0	0.0343211		0.0343211	0
806	2010	0.645768	0.091686	0.0867099	0.534116	-0.02474	-0.068498	21.7884	12	0	0	0.0113192	0.0113192		0
600107	2015	0.532002	0.060042	0.00057473	0.152426	0.003175	0.006997	20.9453	18	0	1	0.0221983		0.0221983	0
2631	2013	0	0.089384	0.0780686	0.726372	0.058352	0.07068	21.1779	2	0	0	0.0175546		0.0175546	0
600660	2009	0.422453	0.053064	0.21552	0.287085	0.123521	0.254881	22.9262	16	0	0	0.0215222		0.0215222	0
300259	2015	0	0.055754	0.045452	0.273147	0.076707	0.089602	20.7537	4	1	1	0.0454831	0.0454831		1
600724	2010	0.446118	0.00405	-0.205469	0.923177	0.022573	0.12119	23.6498	14	0	0	0.0401652		0.0401652	0
2134	2009	0.31048	0.014732	0.0523496	0.577451	0.00344	0.004032	20.5449	2	1	0	0.0289999		0.0289999	0
795	2001	0.591585	0.023659	0.00884421	0.624994	0.013072	0.017411	20.746	4	0	0	0.0407517		0.0407517	0
561	2013	0.18505	0.039962	0.0532839	0.401253	0.018063	0.030375	21.234	19	1	0	0.0212031		0.0212031	0
600191	2009	0.486895	0.008399	-0.0576038	0.518288	0.019614	0.025107	21.6862	11	0	0	0.0489903		0.0489903	0
2078	2017	0.450441	0.025469	0.144563	0.668454	0.086356	0.207882	23.9835	11	0	1	0.121936	0.121936		0
600103	2007	0.497364	0.005774	0.0355343	0.437282	0.015362	0.022211	21.874	10	0	0	0.0241986		0.0241986	0
300034	2014	0.0323281	0.040939	0.0014993	0.200825	0.076045	0.096831	21.0886	5	0	1	0.0277519		0.0277519	0
2137	2015	0.125704	0.07961	0.0404691	0.197569	0.014368	0.021015	21.0107	8	1	1	0.283604	0.283604		1
2180	2016	0.328491	0.277934	0.00239754	0.920109	-0.005166	-0.061138	24.6875	9	1	1	0.245158	0.245158		1
600801	2011	0.397128	0.07716	0.086809	0.904798	0.056147	0.142141	23.8019	17	0	0	0.0078789		0.0078789	0
657	2019	0.586557	0.069153	0.0826184	0.794016	0.027237	0.051495	22.7133	23	0	1	0.0295653	0.0295653		0
600869	2002	0.419861	0.012655	0.0513242	0.577804	-0.238738	-0.632156	19.6443	7	0	0	0.0542472		0.0542472	0
2732	2019	0.124977	0.021523	0.164658	0.355386	0.095996	0.123887	21.0046	5	0	1	0.0086242		0.0086242	0
2535	2017	0.393122	0.034925	0.027697	0.930888	0.003174	0.008356	22.7658	6	1	1	0.0370971	0.0370971		1
970	2013	0.089108	0.012649	0.0759087	0.362406	0.072227	0.09372	22.4108	13	1	0	0.0209889		0.0209889	0
300042	2013	0	0.062368	0.0280883	0.643376	0.006791	0.007304	20.5875	3	1	0	0.063811		0.063811	0
413	2013	0.911745	0.012486	-0.20339	0.745576	0.045339	0.069719	22.9241	17	1	0	0.281606	0.281606		0
600307	2007	0.0670253	0.000699	0.201757	0.558666	0.083276	0.165845	22.9839	7	0	0	0.0318515		0.0318515	0
600375	2012	0.282878	0.054711	0.110719	0.945029	0.024371	0.061964	22.6571	9	1	0	0.0631953		0.0631953	0
600686	2017	0.137693	0.011274	-0.0275159	0.929579	0.036067	0.170836	23.9461	24	1	1	0.0147554		0.0147554	1
600792	2006	0.625731	0.070855	-0.138916	0.874668	-0.059607	-0.298205	20.6761	9	0	0	0.0800643	0.0800643		0
600482	2012	0.71806	0.052188	0.0899518	0.602856	0.021904	0.058763	21.9539	8	1	0	0.0521519	0.0521519		0
868	2009	0.147596	0.025849	0.120887	0.419674	0.011988	0.037026	21.5074	12	1	0	0.0004675		0.0004675	0
2444	2019	0.430267	0.045615	0.0727498	0.750551	0.081173	0.118645	23.1331	9	0	1	0.0512956		0.0512956	0
868	2007	0.161674	0.013247	-0.00508912	0.630255	0.013384	0.03581	21.1608	10	1	0	0.0477114		0.0477114	0
2752	2018	0.549819	0.047316	0.02588	0.811334	0.011279	0.02217	22.0238	3	0	1	0.0496965	0.0496965		0
300479	2018		0.048748	0.00473105	0.359514	0.027236	0.038301	20.5509	3	1	1	0.0599241	0.0599241		1
921	2016		0.038695	0.153551	0.770182	0.05991	0.214446	23.6706	17	0	1	0.0068469		0.0068469	0
600081	2000	0.414486	0.010959	0.0545939	0.388936	0.071317	0.128875	20.4401	3	1	0	0.0669806	0.0669806		0
50	2003	0.699297	7.4e-05	0.00036903	0.832019	0.039804	0.065826	20.8772	8	1	0	0.063758		0.063758	0
300562	2018		0.05151	0.096933	0.598626	0.025082	0.041422	20.5937	2	1	1	0.0565934		0.0565934	1
2460	2018	0.365643	0.023129	0.0506802	0.513297	0.090519	0.153423	23.3275	8	0	1	0.0400479	0.0400479		0
603333	2016		0.03938	-0.0176055	0.300282	-0.046471	-0.055308	21.2359	4	0	1	0.0374281		0.0374281	0
768	2011	0.0721792	0.012505	0.00469364	0.73976	0.006301	0.013205	23.7758	14	1	0	0.0146122		0.0146122	0
600875	2001	0.459465	0.01246	-0.0209896	0.874619	-0.101471	-0.295018	21.6703	6	0	0	0.0361764		0.0361764	0
600873	2009	0.341533	0.026365	-0.0559358	0.344544	0.01591	0.058326	20.7553	14	0	0	0.0318369		0.0318369	0
600768	2019		4e-06	-0.0472022	0.176359	0.368699	0.496636	19.5282	23	0	1	0.0754944		0.0754944	0
969	2004	0.256109	0.000703	0.00455111	0.832461	0.042121	0.072238	21.545	4	0	0	0.0341134	0.0341134		0
2017	2006	0	0.008765	-0.0258396	0.722082	0.03552	0.05037	20.2019	2	1	0	0.008235	0.008235		0
600182	2017	0.408599	0.007621	0.0681812	0.459785	0.046583	0.082601	21.7489	18	0	1	0.0008922		0.0008922	0
600399	2017	0.476703	0.089506	0.0701595	0.567007	-0.139829	0	22.9815	17	0	1	0.0259001		0.0259001	0
2511	2013	0.303141	0.035019	0.0481579	0.766647	0.025809	0.050806	22.2258	3	0	0	0.126953	0.126953		0
812	2014	0.34113	0.084559	0.0588304	0.476303	0.05666	0.092478	21.2905	16	0	1	0.0386341		0.0386341	0
837	2006	0.505551	0.023372	0.0568926	0.551331	0.033558	0.053311	20.8827	8	0	0	0.0051426		0.0051426	0
2114	2015	0.709722	0.339256	-0.00760628	0.55385	0.009599	0.020754	21.3049	8	0	1	0.0282268		0.0282268	0
600171	2019		0.017995	0.0398065	0.306688	0.071773	0.07919	21.9448	21	1	1	0.0365135		0.0365135	1
860	2012	0.650517	0.065424	-0.0226374	0.816149	0.010465	0.043739	23.2474	14	0	0	0.0184419	0.0184419		0
600148	2016		0.011774	0.0453809	0.212972	0.024813	0.053512	20.6745	18	1	1	0.0285153		0.0285153	1
521	2016	0.0445758	0.049088	0.0787836	0.924345	0.017603	0.042618	23.2496	23	0	1	0.0059575		0.0059575	0
300100	2019	0.46462	0.076087	0.0838624	0.877985	-0.160393	-0.553553	22.5124	9	1	1	0.0032774		0.0032774	1
2635	2016	0.319959	0.059667	0.174154	0	0.117756	0.147533	21.9038	5	1	1	0.0482437		0.0482437	1
637	2007	0	0.013739	0.0504874	0.293107	0.14953	0.164124	20.5563	11	0	0	0.04695		0.04695	0
751	2016		0.198617	0.00195332	0.413434	0.032424	0.06276	22.1452	19	0	1	0.0005336	0.0005336		0
157	2010	0.254601	0.037702	0.00865427	0.615786	0.07283	0.16699	24.8663	10	1	0	0.0156199		0.0156199	0
703	2015	0.684845	0.02432	0.0162716	0.821939	0.006432	0.019469	23.9505	18	0	1	0.0487301		0.0487301	0
[truncated: 12,645 more rows]
